# Supplementary material for: Safety pharmacology and toxicology of a novel nitroimidazooxazole antitubercular agent in SD rat and Beagle dogs
Source: Mol Biomed. 2026 Mar 2;7:18. doi: 10.1186/s43556-026-00414-7 (PMC12950821; doi:10.1186/s43556-026-00414-7)
Supplement: Supplementary file 1 — Supplementary Material 1. [file 43556_2026_414_MOESM1_ESM.xlsx]

## Sheet:  Table S1
Table S1.1 Impact of Oral Gavage JBD0131 on Home-Cage Observation Parameters in SD Rats
Parameter	Measurement Time	Control group		Vehicle Group		50 mg/kg Group		150 mg/kg Group		500 mg/kg Group
	Positive findings 1	n	Percentage(%)	n	Percentage(%)	n	Percentage(%)	n	Percentage(%)	n	Percentage(%)
Sleep	Before administration (0 h)
	0	10	100	10	100	10	100	10	100	10	100
	8 h after administration
	0	10	100	10	100	10	100	10	100	10	100
	24 h after administration
	0	10	100	10	100	10	100	10	100	10	100
	48 h after administration
	0	10	100	10	100	10	100	10	100	10	100
Locomotion or climbing in the cage	Before administration (0 h)
	1	10	100	10	100	10	100	10	100	10	100
	8 h after administration
	1	10	100	10	100	10	100	10	100	10	100
	24 h after administration
	1	10	100	10	100	10	100	10	100	10	100
	48 h after administration
	1	10	100	10	100	10	100	10	100	10	100
Piloerection	Before administration (0 h)
	0	10	100	10	100	10	100	10	100	10	100
	8 h after administration
	0	10	100	10	100	10	100	10	100	10	100
	24 h after administration
	0	10	100	10	100	10	100	10	100	10	100
	48 h after administration
	0	10	100	10	100	10	100	10	100	10	100
Self-mutilation or aggression toward cage mates	Before administration (0 h)
	0	10	100	10	100	10	100	10	100	10	100
	8 h after administration
	0	10	100	10	100	10	100	10	100	10	100
	24 h after administration
	0	10	100	10	100	10	100	10	100	10	100
	48 h after administration
	0	10	100	10	100	10	100	10	100	10	100
Grooming behavior	Before administration (0 h)
	0	10	100	10	100	10	100	10	100	10	100
	8 h after administration
	0	10	100	10	100	10	100	10	100	10	100
	24 h after administration
	0	10	100	10	100	10	100	10	100	10	100
	48 h after administration
	0	10	100	10	100	10	100	10	100	10	100
Convulsion	Before administration (0 h)
	0	10	100	10	100	10	100	10	100	10	100
	8 h after administration
	0	10	100	10	100	10	100	10	100	10	100
	24 h after administration
	0	10	100	10	100	10	100	10	100	10	100
	48 h after administration
	0	10	100	10	100	10	100	10	100	10	100
Tonic rigidity	Before administration (0 h)
	0	10	100	10	100	10	100	10	100	10	100
	8 h after administration
	0	10	100	10	100	10	100	10	100	10	100
	24 h after administration
	0	10	100	10	100	10	100	10	100	10	100
	48 h after administration
	0	10	100	10	100	10	100	10	100	10	100
Death	Before administration (0 h)
	0	10	100	10	100	10	100	10	100	10	100
	8 h after administration
	0	10	100	10	100	10	100	10	100	10	100
	24 h after administration
	0	10	100	10	100	10	100	10	100	10	100
	48 h after administration
	0	10	100	10	100	10	100	10	100	10	100
Notes:¹ In cage-side observations, 1 = observed, 0 = not observed.
Table S1.2 Cage-side Observations in SD Rats Following Oral Administration of JBD0131
Parameter	Time point	Control group		Vehicle Group		50 mg/kg Group		150 mg/kg Group		500 mg/kg Group
	Score	n	Percentage(%)	n	Percentage(%)	n	Percentage(%)	n	Percentage(%)	n	Percentage(%)
Resistance during handling	Before administration (0 h)
	0 (Easy or normal handling)	10	100	10	100	10	100	10	100	10	100
	8 h after administration
	0 (Easy or normal handling)	10	100	10	100	10	100	10	100	10	100
	24 h after administration
	0 (Easy or normal handling)	10	100	10	100	10	100	10	100	10	100
	48 h after administration
	0 (Easy or normal handling)	10	100	10	100	10	100	10	100	10	100
Observation during manual restraint	Before administration (0 h)
	0 (No resistance, easily restrained)	10	100	10	100	10	100	10	100	10	100
	8 h after administration
	0 (No resistance, easily restrained)	10	100	10	100	10	100	10	100	10	100
	24 h after administration
	0 (No resistance, easily restrained)	10	100	10	100	10	100	10	100	10	100
	48 h after administration
	0 (No resistance, easily restrained)	10	100	10	100	10	100	10	100	10	100
Lacrimation	Before administration (0 h)
	0 (No tearing observed)	10	100	10	100	10	100	10	100	10	100
	8 h after administration
	0 (No tearing observed)	10	100	10	100	10	100	10	100	10	100
	24 h after administration
	0 (No tearing observed)	10	100	10	100	10	100	10	100	10	100
	48 h after administration
	0 (No tearing observed)	10	100	10	100	10	100	10	100	10	100
Salivation	Before administration (0 h)
	0 (No salivation observed)	10	100	10	100	10	100	10	100	10	100
	8 h after administration
	0 (No salivation observed)	10	100	10	100	10	100	10	100	10	100
	24 h after administration
	0 (No salivation observed)	10	100	10	100	10	100	10	100	10	100
	48 h after administration
	0 (No salivation observed)	10	100	10	100	10	100	10	100	10	100
	0	10	100	10	100	10	100	10	100	10	100
Secretion	Before administration (0 h)
	0 (No secretion observed)	10	100	10	100	10	100	10	100	10	100
	8 h after administration
	0 (No secretion observed)	10	100	10	100	10	100	10	100	10	100
	24 h after administration
	0 (No secretion observed)	10	100	10	100	10	100	10	100	10	100
	48 h after administration
	0 (No secretion observed)	10	100	10	100	10	100	10	100	10	100
Skin color	Before administration (0 h)
	0 (Normal plantar skin color)	10	100	10	100	10	100	10	100	10	100
	8 h after administration
	0 (Normal plantar skin color)	10	100	10	100	10	100	10	100	10	100
	24 h after administration
	0 (Normal plantar skin color)	10	100	10	100	10	100	10	100	10	100
	48 h after administration
	0 (Normal plantar skin color)	10	100	10	100	10	100	10	100	10	100
Piloerection	Before administration (0 h)
	0 (No piloerection observed)	10	100	10	100	10	100	10	100	10	100
	8 h after administration
	0 (No piloerection observed)	10	100	10	100	10	100	10	100	10	100
	24 h after administration
	0 (No piloerection observed)	10	100	10	100	10	100	10	100	10	100
	48 h after administration
	0 (No piloerection observed)	10	100	10	100	10	100	10	100	10	100
Respiration	Before administration (0 h)
	0 (Normal respiration)	10	100	10	100	10	100	10	100	10	100
	8 h after administration
	0 (Normal respiration)	10	100	10	100	10	100	10	100	10	100
	24 h after administration
	0 (Normal respiration)	10	100	10	100	10	100	10	100	10	100
	48 h after administration
	0 (Normal respiration)	10	100	10	100	10	100	10	100	10	100
Table S1.3 Open Field Observations in SD Rats Following Oral Administration of JBD0131
Parameter	Time point	Control group		Vehicle Group		50 mg/kg Group		150 mg/kg Group		500 mg/kg Group
	Score	n	Percentage(%)	n	Percentage(%)	n	Percentage(%)	n	Percentage(%)	n	Percentage(%)
Locomotion	Before administration (0 h)
	0 (Free movement)	10	100	10	100	10	100	10	100	10	100
	8 h after administration
	0 (Free movement)	10	100	10	100	10	100	10	100	10	100
	24 h after administration
	0 (Free movement)	10	100	10	100	10	100	10	100	10	100
	48 h after administration
	0 (Free movement)	10	100	10	100	10	100	10	100	10	100
Posture	Before administration (0 h)
	0 (Normal)	10	100	10	100	10	100	10	100	10	100
	8 h after administration
	0 (Normal)	10	100	10	100	10	100	10	100	10	100
	24 h after administration
	0 (Normal)	10	100	10	100	10	100	10	100	10	100
	48 h after administration
	0 (Normal)	10	100	10	100	10	100	10	100	10	100
Gait	Before administration (0 h)
	0 (Normal)	10	100	10	100	10	100	10	100	10	100
	8 h after administration
	0 (Normal)	10	100	10	100	10	100	10	100	10	100
	24 h after administration
	0 (Normal)	10	100	10	100	10	100	10	100	10	100
	48 h after administration
	0 (Normal)	10	100	10	100	10	100	10	100	10	100
Tail position during forward movement	Before administration (0 h)
	0 (Dragged)	10	100	10	100	10	100	10	100	10	100
	8 h after administration
	0 (Dragged)	10	100	10	100	10	100	10	100	10	100
	24 h after administration
	0 (Dragged)	10	100	10	100	10	100	10	100	10	100
	48 h after administration
	0 (Dragged)	10	100	10	100	10	100	10	100	10	100
Clonic movement	Before administration (0 h)
	0 (Not observed or normal)	10	100	10	100	10	100	10	100	10	100
	8 h after administration
	0 (Not observed or normal)	10	100	10	100	10	100	10	100	10	100
	24 h after administration
	0 (Not observed or normal)	10	100	10	100	10	100	10	100	10	100
	48 h after administration
	0 (Not observed or normal)	10	100	10	100	10	100	10	100	10	100
Fecal color 1	Before administration (0 h)
	Brown	5	100	7	100	6	100	7	100	9	100
	8 h after administration
	Brown	8	100	8	100	6	100	6	100	9	100
	24 h after administration
	Brown	8	100	9	100	6	100	9	100	10	100
	48 h after administration
	Brown	8	100	8	100	8	100	8	100	8	100
Fecal consistency 2	Before administration (0 h)
	Pellet	5	100	7	100	6	100	7	100	9	100
	8 h after administration
	Pellet	8	100	8	100	6	100	6	100	9	100
	24 h after administration
	Pellet	8	100	9	100	6	100	9	100	10	100
	48 h after administration
	Pellet	8	100	8	100	8	100	8	100	8	100
Urine color 3	Before administration (0 h)
	Pale yellow	0	0	7	100	2	100	9	100	6	100
	8 h after administration
	Pale yellow	7	100	3	100	4	100	9	100	3	100
	24 h after administration
	Pale yellow	0	0	8	100	5	100	8	100	9	100
	48 h after administration
	Pale yellow	4	100	0	0	6	100	8	100	2	100
Notes: 1, 2 Only animals that produced feces were assessed for fecal color and consistency. 3 Only animals that produced urine were assessed for urine color.
Table S1.4 Percent Change (100%) in Mean Urination and Rearing Counts Relative to Control for Each Dose and Solvent Group
Parameter	Time point	Vehicle Group	50 mg/kg Group	150 mg/kg Group	500 mg/kg Group
Number of urinations	Before administration (0 h)	NA *	NA	NA *	NA *
	48 h after administration	NA *	NA	NA *	NA *
Number of rearing	Before administration (0 h)	100.00 *	66.67	50	50
	24 h after administration	114.29 *	57.14 *	0	71.43 *
	48 h after administration	28.57	42.86 *	0	57.14 *
Notes: Mean percent change = (mean of each group − mean of control) × 100%. *Compared with the control group, the difference between group means is statistically significant (P ≤ 0.05). NA indicates that the mean of the control group is 0, so the percent change cannot be calculated.
Table S1.5 Percent Change (100%) in Mean Urination and Rearing Counts at Each Time Point Relative to Pre-Administration
Parameter	Time point	Control group	Vehicle Group	50 mg/kg Group	150 mg/kg Group	500 mg/kg Group
Number of urinations	8 h after administration	NA ▲	-50	/	/	/
	24 h after administration	NA	50	/	/	/
	48 h after administration	NA ▲	-100.00 ▲	/	/	/
Number of rearing	8 h after administration	116.67 ▲	-16.67	60.00 ▲	/	22.22 ▲
	24 h after administration	16.67	25.00 ▲	10	/	33.33 ▲
	48 h after administration	16.67	-25.00 ▲	0	/	22.22
Notes: Mean percent change = (mean at each time point − mean pre-administration) × 100%. ▲Compared with pre-administration, the difference in means at the time point is statistically significant (P ≤ 0.05). NA indicates that the pre-administration mean is 0, so the percent change cannot be calculated.
Table S1.6 Impact of Oral Gavage JBD0131 on Stimulus-Response Parameters in SD Rats
Parameter	Time point Control group		Control group		Vehicle Group		50 mg/kg Group		150 mg/kg Group		500 mg/kg Group
	Score		n	Percentage(%)	n	Percentage(%)	n	Percentage(%)	n	Percentage(%)	n	Percentage(%)
Alertness response	Before administration (0 h)
	0（Normal）		10	100	10	100	10	100	10	100	10	100
	8 h after administration
	0（Normal）		10	100	10	100	10	100	10	100	10	100
	24 h after administration
	0（Normal）		10	100	10	100	10	100	10	100	10	100
	48 h after administration
	0（Normal）		10	100	10	100	10	100	10	100	10	100
Abdominal tone	Before administration (0 h)
	0（Normal abdominal tone）		10	100	10	100	10	100	10	100	10	100
	8 h after administration
	0（Normal abdominal tone）		10	100	10	100	10	100	10	100	10	100
	24 h after administration
	0（Normal abdominal tone）		10	100	10	100	10	100	10	100	10	100
	48 h after administration
	0（Normal abdominal tone）		10	100	10	100	10	100	10	100	10	100
Pinna reflex	Before administration (0 h)
	0（Normal twitch）		10	100	10	100	10	100	10	100	10	100
	8 h after administration
	0（Normal twitch）		10	100	10	100	10	100	10	100	10	100
	24 h after administration
	0（Normal twitch）		10	100	10	100	10	100	10	100	10	100
	48 h after administration
	0（Normal twitch）		10	100	10	100	10	100	10	100	10	100
Tail pinch reflex	Before administration (0 h)
	0（Normal）		10	100	10	100	10	100	10	100	10	100
	8 h after administration
	0（Normal）		10	100	10	100	10	100	10	100	10	100
	24 h after administration
	0（Normal）		10	100	10	100	10	100	10	100	10	100
	48 h after administration
	0（Normal）		10	100	10	100	10	100	10	100	10	100
Righting reflex	Before administration (0 h)
	0（Normal）		10	100	10	100	10	100	10	100	10	100
	8 h after administration
	0（Normal）		10	100	10	100	10	100	10	100	10	100
	24 h after administration
	0（Normal）		10	100	10	100	10	100	10	100	10	100
	48 h after administration
	0（Normal）		10	100	10	100	10	100	10	100	10	100
Pupillary reflex	Before administration (0 h)
	0（Normal constriction）		10	100	10	100	10	100	10	100	10	100
	8 h after administration
	0（Normal constriction）		10	100	10	100	10	100	10	100	10	100
	24 h after administration
	0（Normal constriction）		10	100	10	100	10	100	10	100	10	100
	48 h after administration
	0（Normal constriction）		10	100	10	100	10	100	10	100	10	100
Table S1.7 Effects of Oral Gavage JBD0131 on Grip Strength and Body Temperature in SD Rats
Parameter	Time point	Control group		Vehicle Group		50 mg/kg Group		150 mg/kg Group		500 mg/kg Group
		n	Mean ± SD	n	Mean ± SD	n	Mean ± SD	n	Mean ± SD	n	Mean ± SD
Grip strength（gf）	Before administration (0 h)	10	659.8 ± 39.6	10	626.5 ± 60.8	10	629.8 ± 45.7	10	652.2 ± 44.8	10	701.7 ± 91.2
	8 h after administration	10	626.2 ± 22.0 ▲	10	567.3 ± 86.1	10	690.8 ± 50.4 ▲	10	665.8 ± 74.3	10	700.6 ± 64.5 *
	24 h after administration	10	653.0 ± 34.0	10	646.8 ± 50.3	10	700.5 ± 92.7 ▲	10	667.5 ± 44.0	10	616.3 ± 64.3 ▲
	48 h after administration	10	654.3 ± 82.0	10	612.8 ± 23.9	10	652.8 ± 111.3	10	733.6 ± 79.5 ▲	10	663.1 ± 45.4
Body temperature（℃）	Before administration (0 h)	10	37.4 ± 0.2	10	37.5 ± 0.1 *	10	37.4 ± 0.1	10	37.3 ± 0.1	10	37.4 ± 0.1
	8 h after administration	10	37.5 ± 0.2 ▲	10	37.5 ± 0.1	10	37.4 ± 0.2	10	37.3 ± 0.1 *	10	37.4 ± 0.1
	24 h after administration	10	37.5 ± 0.1	10	37.6 ± 0.1	10	37.3 ± 0.2	10	37.3 ± 0.1 *	10	37.4 ± 0.1
	48 h after administration	10	37.3 ± 0.2	10	37.4 ± 0.1 *	10	37.5 ± 0.1 ▲*	10	37.3 ± 0.1	10	37.4 ± 0.1
Note: * indicates a statistically significant difference from the control group (P ≤ 0.05); ▲ indicates a statistically significant difference from pre-dose at the same time point (P ≤ 0.05).
Table S1.8 Percentage Change (%) in Mean Grip Strength and Body Temperature of JBD0131 Dose Groups Compared with Control Group
Parameter	Time point	Vehicle Group	50 mg/kg Group	150 mg/kg Group	500 mg/kg Group
Grip strength（gf）	8 h after administration	-9.41	10.32	6.32	11.88 *
Body temperature（℃）	Before administration (0 h)	0.27 *	0	-0.27	0
	8 h after administration	0	-0.27	-0.53 *	-0.27
	24 h after administration	0.27	-0.53	-0.53 *	-0.27
	48 h after administration	0.27 *	0.54 *	0	0.27
Note: Percentage change in mean = (Mean of each treatment group − Control group)/ Control group× 100%. ▲ indicates a statistically significant difference from pre-dose (P ≤ 0.05).
Table S1.9 Percentage Change (%) in Mean Grip Strength and Body Temperature at Each Time Point Compared with Pre-Dose
Parameter	Time point	Vehicle Group	50 mg/kg Group	150 mg/kg Group	500 mg/kg Group	500 mg/kg Group
Grip strength（gf）	8 h after administration	-5.09 ▲	/	9.69 ▲	2.09	-0.16
	24 h after administration	-1.03	/	11.23 ▲	2.35	-12.17 ▲
	48 h after administration	-0.83	/	3.65	12.48 ▲	-5.5
Body temperature（℃）	8 h after administration	0.27 ▲	/	0	/	/
	24 h after administration	0.27	/	-0.27	/	/
	48 h after administration	-0.27	/	0.27 ▲	/	/
Note: Percentage change in mean = (Mean at each time point − Pre-dose mean)/Pre-dose mean × 100%. ▲ indicates a statistically significant difference from pre-dose (P ≤ 0.05).

## Sheet: Table S2
Table S2.1 Effects of Oral Gavage JBD0131 on Respiratory Parameters in SD Rats
Parameter	Time point	Control group		Vehicle Group		50 mg/kg Group		150 mg/kg Group		500 mg/kg Group
		n	Mean ± SD	n	Mean ± SD	n	Mean ± SD	n	Mean ± SD	n	Mean ± SD
Respiratory rate（bpm）	Before administration (0 h)	10	86.354 ± 17.240	10	107.114 ± 40.524	10	84.649 ± 16.637	10	92.906 ± 21.187	10	85.038 ± 14.014
	8 h after administration	10	89.386 ± 19.718	10	114.923 ± 65.364	10	88.670 ± 17.660	10	87.479 ± 14.171	10	89.648 ± 21.001
	24 h after administration	10	100.818 ± 16.794	10	109.743 ± 17.580	10	90.765 ± 11.086	10	120.965 ± 40.774	10	93.353 ± 21.790
	48 h after administration	10	109.209 ± 34.192	10	108.372 ± 24.196	10	90.816 ± 13.936	10	92.304 ± 16.041	10	119.715 ± 66.400
Tidal volume（mL）	Before administration (0 h)	10	1.7367 ± 0.2177	10	1.8288 ± 0.3779	10	1.9389 ± 0.5373	10	1.8469 ± 0.3485	10	1.8645 ± 0.2423
	8 h after administration	10	1.8111 ± 0.2968	10	2.0899 ± 0.8402	10	2.1018 ± 0.4311	10	1.8920 ± 0.3698	10	1.9562 ± 0.2176
	24 h after administration	10	1.8585 ± 0.3337	10	1.8480 ± 0.2855	10	2.0070 ± 0.3728	10	1.8406 ± 0.4976	10	1.9425 ± 0.3816
	48 h after administration	10	1.7978 ± 0.5317	10	1.9734 ± 0.2536	10	1.9144 ± 0.4388	10	1.9335 ± 0.1784	10	1.7332 ± 0.5093
Minute ventilation （mL/min）	Before administration (0 h)	10	149.20 ± 17.75	10	202.14 ± 95.22	10	166.98 ± 53.77	10	172.32 ± 39.31	10	160.31 ± 18.59
	8 h after administration	10	159.94 ± 29.03	10	221.84 ± 81.48	10	188.64 ± 51.15	10	165.93 ± 42.19	10	174.39 ± 35.89
	24 h after administration	10	186.72 ± 26.14 *	10	205.32 ± 37.11	10	182.35 ± 26.04	10	215.65 ± 39.99 *	10	181.40 ± 40.63
	48 h after administration	10	190.08 ± 43.18 *	10	224.34 ± 83.53	10	173.70 ± 39.19	10	181.57 ± 39.46	10	196.40 ± 70.32
Note: * indicates a statistically significant difference from pre-dose at the same time point (P ≤ 0.05).
Table S2.2 Percentage Change (%) in Mean Respiratory Parameters at Each Time Point Compared with Pre-Dose in SD Rats
Parameter	Time point	Control group	Vehicle Group	50 mg/kg Group	150 mg/kg Group	500 mg/kg Group
Minute ventilation （mL/min）	8 h after administration	7.2	/	/	-3.71	/
	24 h after administration	25.15*	/	/	25.15 *	/
	48 h after administration	27.40*	/	/	5.37	/
Note：Percentage change in mean = (Mean at each post-dose time point − Pre-dose mean) / Pre-dose mean × 100%。* indicates a statistically significant difference from pre-dose at the same time point (P ≤ 0.05).

## Sheet: Table S3
Table S3 Effects of Oral Gavage JBD0131 on Blood Pressure and Electrocardiographic Parameters in Beagle Dogs
Parameter	Time point	Control group		Vehicle Group		15 mg/kg Group		60 mg/kg Group		300 mg/kg Group
		n	Mean ± SD	n	Mean ± SD	n	Mean ± SD	n	Mean ± SD	n	Mean ± SD
Systolic blood pressure (mmHg)	Before administration (0 h)	6	152.37 ± 6.30	6	153.49 ± 4.18	6	155.91 ± 8.18	6	157.45 ± 6.90	6	164.53 ± 9.60
	0-1 h after administration	6	142.98 ± 6.67	6	140.65 ± 6.06	6	136.57 ± 6.44	6	136.26 ± 5.60	6	137.61 ± 5.43
	1-2 h after administration	6	139.76 ± 4.40	6	133.56 ± 10.23	6	132.98 ± 10.03	6	138.11 ± 4.89	6	139.09 ± 5.76
	2-3 h after administration	6	148.58 ± 6.04	6	143.93 ± 7.12	6	144.94 ± 9.35	6	145.19 ± 5.90	6	148.51 ± 7.25
	3-4 h after administration	6	149.18 ± 6.02	6	146.52 ± 5.85	6	146.82 ± 7.46	6	147.15 ± 7.49	6	149.74 ± 7.35
	4-5 h after administration	6	150.69 ± 6.44	6	149.08 ± 9.75	6	150.22 ± 6.89	6	151.89 ± 9.04	6	153.58 ± 9.26
	5-6 h after administration	6	146.18 ± 7.36	6	143.47 ± 8.95	6	145.51 ± 6.62	6	141.53 ± 3.83	6	142.90 ± 9.43
	6-7 h after administration	6	144.43 ± 6.79	6	140.69 ± 6.75	6	148.75 ± 11.87	6	141.05 ± 6.24	6	141.89 ± 8.92
	7-8 h after administration	6	142.72 ± 7.24	6	140.80 ± 10.30	6	144.69 ± 13.11	6	141.67 ± 4.59	6	144.40 ± 10.76
	8-9 h after administration	6	141.84 ± 6.36	6	138.21 ± 8.64	6	141.70 ± 8.91	6	141.55 ± 8.70	6	143.44 ± 7.74
	9-10 h after administration	6	141.43 ± 6.93	6	140.63 ± 8.30	6	140.10 ± 10.58	6	138.37 ± 6.59	6	140.15 ± 12.15
	10-11 h after administration	6	140.76 ± 5.38	6	139.19 ± 12.06	6	141.06 ± 10.15	6	139.78 ± 9.78	6	141.93 ± 15.61
	11-12 h after administration	6	142.74 ± 8.30	6	140.11 ± 11.48	6	143.07 ± 10.46	6	140.38 ± 11.22	6	143.14 ± 10.93
	12-16 h after administration	6	143.81 ± 7.16	6	141.60 ± 9.69	6	145.74 ± 9.57	6	142.19 ± 10.45	6	143.88 ± 13.70
	16-20 h after administration	6	143.48 ± 8.59	6	143.71 ± 8.02	6	144.99 ± 8.92	6	144.16 ± 8.28	6	143.88 ± 8.60
	20-24 h after administration	6	145.99 ± 8.45	6	145.09 ± 7.05	6	145.09 ± 5.17	6	144.93 ± 7.18	6	147.98 ± 9.01
	24-28 h after administration	6	141.20 ± 3.68	6	141.68 ± 6.06	6	141.34 ± 5.22	6	141.25 ± 5.55	6	144.25 ± 5.41
	28-32 h after administration	6	142.57 ± 8.47	6	142.49 ± 4.97	6	140.15 ± 6.26	6	139.99 ± 7.00	6	142.48 ± 8.53
	32-36 h after administration	6	139.28 ± 11.17	6	140.51 ± 6.10	6	138.61 ± 7.37	6	139.23 ± 9.75	6	140.91 ± 7.13
	36-40 h after administration	6	142.01 ± 10.63	6	140.21 ± 6.44	6	140.84 ± 9.16	6	142.29 ± 10.28	6	143.06 ± 8.59
	40-44 h after administration	6	144.70 ± 9.97	6	143.60 ± 4.86	6	143.03 ± 9.10	6	145.27 ± 10.05	6	144.82 ± 10.16
	44-48 h after administration	6	147.03 ± 4.79	6	146.32 ± 4.93	6	147.03 ± 8.51	6	148.45 ± 4.35	6	148.06 ± 6.11
Diastolic blood pressure (mmHg)	Before administration (0 h)	6	92.756 ± 4.572	6	94.960 ± 8.467	6	95.152 ± 10.053	6	96.273 ± 8.790	6	102.256 ± 5.245
	0-1 h after administration	6	93.291 ± 6.679	6	94.269 ± 5.763	6	89.976 ± 7.023	6	88.354 ± 6.678	6	90.209 ± 6.417
	1-2 h after administration	6	84.635 ± 5.160	6	86.438 ± 7.724	6	85.420 ± 8.973	6	86.217 ± 4.398	6	87.481 ± 6.495
	2-3 h after administration	6	90.853 ± 5.943	6	93.503 ± 7.275	6	92.853 ± 7.853	6	90.634 ± 6.366	6	93.663 ± 7.377
	3-4 h after administration	6	89.880 ± 4.687	6	92.330 ± 8.301	6	90.693 ± 8.509	6	89.310 ± 6.910	6	92.933 ± 7.726
	4-5 h after administration	6	91.654 ± 7.091	6	94.665 ± 7.946	6	93.702 ± 10.255	6	94.970 ± 8.316	6	96.352 ± 6.617
	5-6 h after administration	6	93.133 ± 8.729	6	94.408 ± 7.186	6	93.671 ± 7.113	6	89.426 ± 6.404	6	91.670 ± 9.066
	6-7 h after administration	6	89.117 ± 7.992	6	88.951 ± 5.329	6	94.112 ± 10.497	6	87.716 ± 8.311	6	88.349 ± 10.373
	7-8 h after administration	6	88.269 ± 7.012	6	89.199 ± 7.531	6	90.751 ± 10.174	6	88.013 ± 4.506	6	91.145 ± 9.438
	8-9 h after administration	6	88.492 ± 7.102	6	86.515 ± 9.948	6	88.143 ± 9.517	6	88.012 ± 9.040	6	90.116 ± 8.211
	9-10 h after administration	6	87.092 ± 9.114	6	89.703 ± 6.285	6	87.770 ± 9.173	6	83.951 ± 6.617	6	84.633 ± 12.038
	10-11 h after administration	6	87.284 ± 4.843	6	87.780 ± 11.961	6	87.272 ± 10.881	6	86.559 ± 9.769	6	87.293 ± 12.648
	11-12 h after administration	6	88.578 ± 8.069	6	87.955 ± 9.888	6	88.603 ± 10.993	6	86.396 ± 10.222	6	87.799 ± 9.310
	12-16 h after administration	6	89.437 ± 7.743	6	87.757 ± 8.598	6	89.560 ± 8.924	6	87.466 ± 8.479	6	87.787 ± 11.905
	16-20 h after administration	6	87.977 ± 7.740	6	87.760 ± 8.786	6	87.241 ± 8.693	6	87.124 ± 6.600	6	86.932 ± 8.326
	20-24 h after administration	6	90.958 ± 6.380	6	89.588 ± 8.002	6	88.621 ± 7.638	6	88.279 ± 7.893	6	89.492 ± 8.530
	24-28 h after administration	6	89.233 ± 5.289	6	88.033 ± 8.214	6	86.766 ± 6.241	6	87.058 ± 6.979	6	88.576 ± 7.679
	28-32 h after administration	6	91.856 ± 8.131	6	91.131 ± 6.602	6	87.981 ± 9.336	6	88.111 ± 7.684	6	89.391 ± 8.651
	32-36 h after administration	6	86.753 ± 9.999	6	87.656 ± 9.351	6	85.098 ± 9.501	6	85.876 ± 10.338	6	85.941 ± 8.352
	36-40 h after administration	6	88.139 ± 8.357	6	87.388 ± 9.265	6	86.033 ± 10.390	6	86.833 ± 9.770	6	87.494 ± 10.609
	40-44 h after administration	6	88.405 ± 8.120	6	88.514 ± 7.889	6	85.723 ± 10.735	6	87.180 ± 9.125	6	87.410 ± 11.259
	44-48 h after administration	6	90.439 ± 7.890	6	90.306 ± 9.786	6	87.576 ± 8.922	6	88.522 ± 7.076	6	88.920 ± 7.268
Mean arterial pressure (mmHg)	Before administration (0 h)	6	112.625 ± 4.484	6	114.470 ± 6.455	6	115.405 ± 9.108	6	116.663 ± 8.069	6	123.017 ± 6.436
	0-1 h after administration	6	109.853 ± 6.499	6	109.727 ± 4.876	6	105.506 ± 6.338	6	104.327 ± 6.121	6	106.012 ± 5.623
	1-2 h after administration	6	103.011 ± 4.497	6	102.144 ± 7.845	6	101.274 ± 8.984	6	103.515 ± 4.306	6	104.682 ± 5.798
	2-3 h after administration	6	110.097 ± 5.345	6	110.311 ± 6.598	6	110.215 ± 8.156	6	108.820 ± 5.937	6	111.945 ± 6.907
	3-4 h after administration	6	109.645 ± 4.368	6	110.395 ± 6.620	6	109.403 ± 7.853	6	108.590 ± 6.668	6	111.868 ± 6.845
	4-5 h after administration	6	111.333 ± 6.289	6	112.802 ± 7.202	6	112.542 ± 8.912	6	113.943 ± 8.184	6	115.425 ± 7.164
	5-6 h after administration	6	110.815 ± 7.968	6	110.762 ± 6.744	6	110.948 ± 6.584	6	106.790 ± 5.096	6	108.745 ± 8.575
	6-7 h after administration	6	107.555 ± 7.035	6	106.195 ± 4.285	6	112.325 ± 10.531	6	105.494 ± 7.215	6	106.197 ± 9.407
	7-8 h after administration	6	106.420 ± 6.212	6	106.399 ± 7.483	6	108.728 ± 10.603	6	105.902 ± 3.797	6	108.898 ± 9.465
	8-9 h after administration	6	106.276 ± 6.069	6	103.745 ± 8.468	6	105.996 ± 8.537	6	105.860 ± 8.660	6	107.890 ± 7.373
	9-10 h after administration	6	105.204 ± 7.652	6	106.677 ± 6.072	6	105.214 ± 9.128	6	102.091 ± 5.799	6	103.138 ± 11.401
	10-11 h after administration	6	105.107 ± 3.948	6	104.914 ± 11.557	6	105.202 ± 10.127	6	104.299 ± 9.342	6	105.505 ± 13.319
	11-12 h after administration	6	106.629 ± 7.571	6	105.339 ± 9.783	6	106.758 ± 10.102	6	104.390 ±10.235	6	106.246 ± 9.429
	12-16 h after administration	6	107.562 ± 6.874	6	105.707 ± 8.112	6	108.286 ± 8.689	6	105.709 ± 8.758	6	106.485 ± 12.067
	16-20 h after administration	6	106.477 ± 6.996	6	106.412 ± 7.345	6	106.492 ± 8.301	6	106.139 ± 6.556	6	105.915 ± 7.655
	20-24 h after administration	6	109.300 ± 6.129	6	108.085 ± 6.903	6	107.442 ± 6.235	6	107.162 ± 7.084	6	108.988 ± 7.803
	24-28 h after administration	6	106.555 ± 3.543	6	105.917 ± 6.999	6	104.957 ± 4.746	6	105.120 ± 6.144	6	107.133 ± 6.111
	28-32 h after administration	6	108.762 ± 7.732	6	108.248 ± 5.300	6	105.369 ± 7.872	6	105.404 ± 7.201	6	107.084 ± 8.137
	32-36 h after administration	6	104.263 ± 9.842	6	105.273 ± 7.823	6	102.934 ± 8.331	6	103.658 ± 9.895	6	104.265 ± 7.377
	36-40 h after administration	6	106.094 ± 8.475	6	104.994 ± 7.801	6	104.300 ± 9.538	6	105.315 ± 9.609	6	106.015 ± 9.576
	40-44 h after administration	6	107.170 ± 7.990	6	106.878 ± 6.162	6	104.824 ± 9.735	6	106.544 ± 9.047	6	106.547 ± 10.517
	44-48 h after administration	6	109.303 ± 6.206	6	108.977 ± 7.848	6	107.394 ± 8.284	6	108.500 ± 5.850	6	108.632 ± 6.092
R-R interval (ms)	Before administration (0 h)	6	649.09 ± 60.70	6	627.13 ± 62.63	6	604.97 ± 107.06	6	577.27 ± 75.21	6	579.96 ± 117.55
	0-1 h after administration	6	581.34 ± 84.44	6	545.83 ± 32.86	6	563.00 ± 37.86	6	619.53 ± 57.17	6	652.06 ± 130.28
	1-2 h after administration	6	820.81 ± 84.97	6	738.08 ± 88.61	6	727.98 ± 60.21	6	775.63 ± 37.46	6	786.90 ± 86.90
	2-3 h after administration	6	731.12 ± 69.01	6	671.50 ± 65.69	6	650.45 ± 36.08	6	683.99 ± 64.10	6	681.42 ± 92.88
	3-4 h after administration	6	747.38 ± 59.67	6	673.07 ± 97.86	6	667.88 ± 59.41	6	723.62 ± 90.66	6	672.86 ± 98.83
	4-5 h after administration	6	692.84 ± 90.80	6	591.33 ± 61.95	6	612.25 ± 81.94	6	607.23 ± 59.29	6	591.43 ± 81.21
	5-6 h after administration	6	620.00 ± 102.62	6	571.58 ± 76.60	6	566.34 ± 43.44	6	635.38 ± 84.37	6	610.90 ± 141.39
	6-7 h after administration	6	649.04 ± 109.92	6	605.33 ± 68.14	6	591.62 ± 47.04	6	655.70 ± 94.09	6	634.18 ± 131.83
	7-8 h after administration	6	653.38 ± 135.72	6	587.50 ± 85.94	6	595.26 ± 66.45	6	643.43 ± 86.67	6	606.75 ± 111.25
	8-9 h after administration	6	629.24 ± 102.16	6	650.75 ± 82.31	6	625.62 ± 93.05	6	655.11 ± 74.35	6	627.40 ± 114.23
	9-10 h after administration	6	662.34 ± 133.56	6	637.41 ± 78.39	6	614.53 ± 42.86	6	703.20 ± 76.01	6	677.02 ± 92.99
	10-11 h after administration	6	693.35 ± 125.12	6	659.26 ± 92.48	6	624.90 ± 44.57	6	675.85 ± 98.03	6	646.88 ± 81.81
	11-12 h after administration	6	679.00 ± 106.03	6	659.58 ± 68.57	6	658.67 ± 87.11	6	683.94 ± 48.65	6	672.25 ± 92.21
	12-16 h after administration	6	679.13 ± 117.18	6	683.61 ± 79.49	6	643.15 ± 66.78	6	666.79 ± 73.19	6	673.94 ± 127.50
	16-20 h after administration	6	755.82 ± 135.22	6	749.24 ± 104.60	6	692.07 ± 66.01	6	763.88 ± 104.59	6	727.70 ± 121.62
	20-24 h after administration	6	635.34 ± 75.20	6	641.75 ± 53.05	6	621.76 ± 63.08	6	653.12 ± 87.58	6	673.41 ± 112.93
	24-28 h after administration	6	654.46 ± 74.44	6	661.82 ± 42.58	6	645.73 ± 59.71	6	639.78 ± 68.63	6	687.10 ± 107.60
	28-32 h after administration	6	594.19 ± 66.53	6	614.57 ± 103.65	6	581.27 ± 53.09	6	626.92 ± 80.88	6	630.69 ± 117.41
	32-36 h after administration	6	644.25 ± 76.06	6	659.55 ± 99.89	6	615.82 ± 66.85	6	662.56 ± 98.99	6	654.32 ± 103.09
	36-40 h after administration	6	669.61 ± 85.77	6	660.22 ± 74.78	6	654.55 ± 59.72	6	682.92 ± 106.08	6	692.71 ± 130.12
	40-44 h after administration	6	755.38 ± 92.03	6	724.86 ± 66.31	6	732.84 ± 75.37	6	797.82 ± 101.17	6	759.66 ± 124.75
	44-48 h after administration	6	672.47 ± 94.51	6	669.22 ± 90.68	6	685.91 ± 72.68	6	706.77 ± 66.11	6	708.73 ± 105.99
Heart rate (bpm)	Before administration (0 h)	6	93.051 ± 7.884	6	96.412 ± 8.893	6	101.785 ± 17.780	6	105.465 ± 14.177	6	106.443 ± 17.970
	0-1 h after administration	6	104.815 ± 13.324	6	110.258 ± 6.658	6	106.980 ± 7.328	6	97.544 ± 9.065	6	94.699 ± 16.331
	1-2 h after administration	6	73.741 ± 7.462	6	82.289 ± 9.991	6	82.884 ± 6.755	6	77.511 ± 3.835	6	77.009 ± 8.278
	2-3 h after administration	6	82.661 ± 7.573	6	89.995 ± 7.904	6	92.491 ± 5.356	6	88.336 ± 7.924	6	89.340 ± 11.423
	3-4 h after administration	6	80.727 ± 6.708	6	90.654 ± 12.524	6	90.439 ± 8.154	6	83.906 ± 9.525	6	91.078 ± 15.714
	4-5 h after administration	6	87.836 ± 11.358	6	102.440 ± 11.188	6	99.485 ± 13.394	6	99.680 ± 10.755	6	102.969 ± 13.405
	5-6 h after administration	6	98.928 ± 15.812	6	106.701 ± 15.607	6	106.466 ± 8.212	6	95.890 ± 13.314	6	102.446 ± 22.399
	6-7 h after administration	6	94.956 ± 18.036	6	100.304 ± 12.702	6	101.949 ± 8.064	6	93.215 ± 14.387	6	98.705 ± 24.015
	7-8 h after administration	6	95.563 ± 21.961	6	103.911 ± 14.737	6	101.787 ± 10.700	6	94.645 ± 12.512	6	101.609 ± 17.924
	8-9 h after administration	6	97.748 ± 17.823	6	93.565 ± 13.041	6	97.568 ± 13.431	6	92.604 ± 10.817	6	98.440 ± 18.711
	9-10 h after administration	6	94.041 ± 20.857	6	95.307 ± 11.510	6	98.020 ± 6.629	6	86.216 ± 9.929	6	90.088 ± 12.905
	10-11 h after administration	6	89.171 ± 17.674	6	92.633 ± 13.917	6	96.426 ± 6.917	6	90.495 ± 14.368	6	93.950 ± 11.395
	11-12 h after administration	6	90.189 ± 14.120	6	91.805 ± 9.696	6	92.426 ± 12.121	6	88.096 ± 6.238	6	90.583 ± 11.659
	12-16 h after administration	6	90.899 ± 17.950	6	88.876 ± 11.449	6	94.117 ± 9.601	6	90.895 ± 9.971	6	91.815 ± 17.820
	16-20 h after administration	6	82.045 ± 18.077	6	81.436 ± 11.771	6	87.350 ± 8.241	6	79.867 ± 11.650	6	84.471 ± 14.634
	20-24 h after administration	6	95.793 ± 13.775	6	94.079 ± 8.508	6	97.335 ± 9.892	6	93.435 ± 14.103	6	91.236 ± 15.581
	24-28 h after administration	6	92.842 ± 12.326	6	90.989 ± 6.152	6	93.593 ± 8.773	6	94.721 ± 10.523	6	89.205 ± 14.589
	28-32 h after administration	6	102.205 ± 13.212	6	99.772 ± 15.414	6	103.972 ± 9.867	6	97.101 ± 13.075	6	97.744 ± 17.031
	32-36 h after administration	6	94.309 ± 12.041	6	92.721 ± 13.983	6	98.394 ± 10.686	6	92.292 ± 13.993	6	93.499 ± 13.840
	36-40 h after administration	6	90.969 ± 12.887	6	91.874 ± 10.557	6	92.321 ± 8.618	6	89.800 ± 15.118	6	89.095 ± 16.009
	40-44 h after administration	6	80.540 ± 11.022	6	83.356 ± 7.627	6	82.634 ± 8.888	6	76.242 ± 9.852	6	80.767 ± 13.173
	44-48 h after administration	6	90.829 ± 13.771	6	91.205 ± 13.815	6	88.294 ± 9.301	6	85.540 ± 8.315	6	86.387 ± 13.936
QRS duration (ms)	Before administration (0 h)	6	39.477 ± 3.392	6	40.046 ± 4.153	6	39.375 ± 4.828	6	37.782 ± 4.035	6	37.897 ± 2.509
	0-1 h after administration	6	38.633 ± 1.821	6	39.883 ± 3.601	6	39.143 ± 4.919	6	38.920 ± 4.418	6	40.008 ± 5.188
	1-2 h after administration	6	41.356 ± 5.764	6	40.358 ± 4.149	6	40.057 ± 5.212	6	39.576 ± 5.395	6	39.691 ± 5.690
	2-3 h after administration	6	38.968 ± 6.118	6	39.638 ± 3.581	6	38.532 ± 4.272	6	39.346 ± 4.583	6	38.986 ± 3.832
	3-4 h after administration	6	39.219 ± 4.615	6	40.361 ± 3.779	6	39.157 ± 4.619	6	39.069 ± 4.970	6	39.067 ± 4.802
	4-5 h after administration	6	39.600 ± 4.148	6	40.100 ± 2.690	6	38.075 ± 5.416	6	38.114 ± 4.452	6	38.423 ± 3.772
	5-6 h after administration	6	37.870 ± 6.281	6	40.528 ± 2.971	6	38.854 ± 5.496	6	41.002 ± 5.282	6	41.392 ± 3.873
	6-7 h after administration	6	40.804 ± 6.102	6	42.020 ± 4.147	6	41.473 ± 5.474	6	42.496 ± 6.000	6	42.141 ± 6.177
	7-8 h after administration	6	41.491 ± 3.752	6	42.466 ± 4.111	6	41.983 ± 3.040	6	41.338 ± 6.212	6	41.778 ± 4.680
	8-9 h after administration	6	41.870 ± 4.071	6	44.131 ± 2.879	6	41.264 ± 5.353	6	42.429 ± 4.752	6	41.310 ± 5.485
	9-10 h after administration	6	40.041 ± 9.169	6	42.066 ± 5.117	6	39.601 ± 8.217	6	41.366 ± 8.165	6	41.650 ± 7.449
	10-11 h after administration	6	40.328 ± 7.766	6	41.326 ± 6.097	6	39.860 ± 6.840	6	40.528 ± 5.543	6	40.393 ± 6.040
	11-12 h after administration	6	39.942 ± 6.388	6	41.302 ± 4.297	6	40.931 ± 4.434	6	40.368 ± 6.689	6	40.178 ± 6.449
	12-16 h after administration	6	39.113 ± 5.742	6	39.918 ± 4.569	6	38.707 ± 5.083	6	38.845 ± 6.418	6	39.754 ± 5.544
	16-20 h after administration	6	39.851 ± 4.128	6	40.016 ± 4.583	6	38.542 ± 6.379	6	40.021 ± 4.139	6	39.561 ± 5.071
	20-24 h after administration	6	40.209 ± 4.834	6	41.091 ± 4.431	6	40.233 ± 5.898	6	40.798 ± 5.702	6	40.674 ± 4.916
	24-28 h after administration	6	42.210 ± 4.234	6	42.171 ± 5.413	6	41.176 ± 6.065	6	41.417 ± 6.566	6	41.322 ± 5.891
	28-32 h after administration	6	40.395 ± 5.570	6	41.495 ± 4.634	6	40.865 ± 7.305	6	41.118 ± 5.977	6	40.399 ± 5.210
	32-36 h after administration	6	41.353 ± 5.340	6	41.541 ± 4.930	6	41.089 ± 5.986	6	40.758 ± 5.920	6	40.627 ± 5.710
	36-40 h after administration	6	39.860 ± 4.478	6	40.411 ± 4.776	6	39.515 ± 5.172	6	39.336 ± 6.104	6	40.214 ± 4.485
	40-44 h after administration	6	40.302 ± 4.061	6	40.346 ± 4.135	6	40.065 ± 4.109	6	40.174 ± 5.277	6	39.636 ± 5.245
	44-48 h after administration	6	40.549 ± 4.337	6	41.312 ± 4.605	6	40.622 ± 5.634	6	40.477 ± 5.363	6	41.036 ± 3.750
P-R interval (ms)	Before administration (0 h)	6	96.127 ± 10.103	6	95.041 ± 7.492	6	93.964 ± 7.229	6	91.823 ± 7.562	6	90.065 ± 4.883
	0-1 h after administration	6	97.861 ± 11.477	6	96.430 ± 7.811	6	99.427 ± 9.274	6	98.729 ± 9.515	6	98.776 ± 11.878
	1-2 h after administration	6	102.019 ± 9.095	6	101.771 ± 10.923	6	102.915 ± 9.570	6	100.737 ± 8.692	6	101.096 ± 10.064
	2-3 h after administration	6	99.448 ± 10.280	6	99.056 ± 8.982	6	97.777 ± 7.527	6	96.693 ± 8.715	6	95.798 ± 10.069
	3-4 h after administration	6	99.726 ± 10.733	6	96.940 ± 9.340	6	96.995 ± 7.052	6	96.965 ± 8.230	6	94.031 ± 8.842
	4-5 h after administration	6	97.520 ± 10.577	6	94.174 ± 8.037	6	93.849 ± 7.812	6	92.956 ± 8.771	6	90.883 ± 7.881
	5-6 h after administration	6	97.171 ± 12.075	6	94.425 ± 8.021	6	94.544 ± 8.126	6	96.778 ± 9.144	6	94.223 ± 9.479
	6-7 h after administration	6	98.035 ± 11.896	6	96.755 ± 9.290	6	92.986 ± 6.598	6	96.412 ± 10.232	6	94.036 ± 8.059
	7-8 h after administration	6	98.753 ± 16.094	6	93.326 ± 8.761	6	95.271 ± 10.395	6	95.871 ± 9.553	6	93.649 ± 8.349
	8-9 h after administration	6	96.691 ± 12.693	6	93.451 ± 9.229	6	96.321 ± 12.421	6	95.246 ± 8.028	6	92.668 ± 8.673
	9-10 h after administration	6	96.123 ± 12.873	6	93.894 ± 7.699	6	94.655 ± 11.150	6	96.043 ± 10.128	6	94.364 ± 10.192
	10-11 h after administration	6	95.803 ± 12.876	6	95.860 ± 12.190	6	94.165 ± 10.534	6	94.217 ± 10.472	6	92.452 ± 9.433
	11-12 h after administration	6	95.473 ± 12.448	6	92.678 ± 10.910	6	93.921 ± 12.516	6	93.814 ± 8.668	6	93.384 ± 10.474
	12-16 h after administration	6	93.141 ± 12.286	6	91.929 ± 8.720	6	90.916 ± 10.378	6	91.771 ± 9.988	6	91.650 ± 12.008
	16-20 h after administration	6	94.600 ± 11.831	6	93.636 ± 7.694	6	92.118 ± 8.635	6	92.752 ± 8.733	6	92.354 ± 8.610
	20-24 h after administration	6	95.025 ± 10.563	6	93.681 ± 7.373	6	92.975 ± 5.261	6	93.662 ± 7.112	6	93.878 ± 8.187
	24-28 h after administration	6	100.311 ± 9.452	6	98.282 ± 8.059	6	96.855 ± 7.540	6	97.011 ± 6.090	6	97.996 ± 8.209
	28-32 h after administration	6	97.091 ± 11.357	6	96.588 ± 9.628	6	95.586 ± 10.325	6	95.386 ± 9.000	6	95.524 ± 9.648
	32-36 h after administration	6	96.853 ± 12.392	6	95.088 ± 9.169	6	94.557 ± 10.987	6	94.869 ± 11.194	6	93.833 ± 9.799
	36-40 h after administration	6	94.763 ± 12.797	6	94.515 ± 9.334	6	94.843 ± 11.650	6	93.155 ± 11.478	6	93.149 ± 10.439
	40-44 h after administration	6	96.752 ± 11.851	6	94.611 ± 7.338	6	96.325 ± 11.403	6	95.263 ± 9.378	6	93.975 ± 9.827
	44-48 h after administration	6	97.226 ± 10.063	6	95.895 ± 6.561	6	97.227 ± 7.477	6	95.785 ± 8.692	6	95.154 ± 8.323
Q-T interval (ms)	Before administration (0 h)	6	218.52 ± 7.40	6	214.74 ± 15.03	6	213.68 ± 14.79	6	206.06 ± 12.97	6	203.84 ± 10.95
	0-1 h after administration	6	208.86 ± 10.38	6	205.37 ± 8.05	6	210.56 ± 8.21	6	215.00 ± 9.54	6	217.35 ± 8.28
	1-2 h after administration	6	241.39 ± 11.47	6	230.38 ± 10.53	6	234.52 ± 10.82	6	236.97 ± 9.93	6	238.87 ± 7.00
	2-3 h after administration	6	232.88 ± 8.07	6	222.79 ± 12.00	6	224.00 ± 6.93	6	225.49 ± 11.63	6	224.77 ± 6.49
	3-4 h after administration	6	231.83 ± 6.50	6	221.30 ± 14.11	6	224.93 ± 8.31	6	227.25 ± 12.20	6	224.21 ± 9.69
	4-5 h after administration	6	225.70 ± 10.37	6	213.23 ± 12.43	6	216.07 ± 10.24	6	213.68 ± 8.04	6	213.35 ± 3.88
	5-6 h after administration	6	219.59 ± 12.70	6	210.99 ± 6.94	6	216.66 ± 7.54	6	222.13 ± 8.96	6	219.50 ± 9.34
	6-7 h after administration	6	229.78 ± 9.45	6	220.75 ± 8.45	6	222.21 ± 9.51	6	228.67 ± 10.25	6	224.96 ± 11.87
	7-8 h after administration	6	224.12 ± 10.66	6	217.50 ± 8.36	6	220.88 ± 10.08	6	224.62 ± 11.09	6	218.48 ± 5.46
	8-9 h after administration	6	224.89 ± 9.88	6	225.86 ± 9.22	6	226.07 ± 9.27	6	223.88 ± 7.59	6	221.11 ± 11.21
	9-10 h after administration	6	228.22 ± 14.01	6	221.91 ± 10.68	6	226.28 ± 10.29	6	232.33 ± 9.61	6	228.52 ± 10.83
	10-11 h after administration	6	229.28 ± 12.25	6	221.49 ± 10.25	6	225.76 ± 11.59	6	226.51 ± 11.16	6	223.14 ± 6.29
	11-12 h after administration	6	227.08 ± 7.39	6	222.44 ± 8.27	6	225.97 ± 14.71	6	226.87 ± 10.17	6	224.46 ± 5.44
	12-16 h after administration	6	224.28 ± 13.18	6	221.96 ± 7.66	6	219.76 ± 9.34	6	223.10 ± 12.38	6	222.10 ± 13.73
	16-20 h after administration	6	230.87 ± 15.67	6	228.26 ± 15.04	6	225.67 ± 10.84	6	230.53 ± 11.90	6	227.00 ± 12.79
	20-24 h after administration	6	221.88 ± 8.52	6	220.13 ± 10.60	6	221.64 ± 9.29	6	223.80 ± 10.69	6	225.03 ± 8.44
	24-28 h after administration	6	223.78 ± 6.98	6	224.01 ± 8.62	6	223.95 ± 5.13	6	225.22 ± 6.46	6	228.21 ± 7.61
	28-32 h after administration	6	218.37 ± 7.64	6	216.09 ± 4.52	6	219.32 ± 7.95	6	221.59 ± 9.51	6	221.84 ± 5.67
	32-36 h after administration	6	225.62 ± 9.02	6	219.41 ± 9.62	6	222.75 ± 8.59	6	223.91 ± 13.08	6	223.81 ± 7.73
	36-40 h after administration	6	223.64 ± 9.91	6	219.22 ± 8.85	6	224.04 ± 9.85	6	223.05 ± 15.28	6	225.62 ± 13.13
	40-44 h after administration	6	232.42 ± 12.70	6	224.90 ± 6.07	6	229.90 ± 9.34	6	234.65 ± 12.69	6	231.47 ± 11.04
	44-48 h after administration	6	223.73 ± 10.56	6	221.15 ± 12.74	6	227.15 ± 10.37	6	226.44 ± 9.10	6	226.40 ± 9.78
Corrected Q-T interval (ms)	Before administration (0 h)	6	252.67 ± 8.84	6	250.88 ± 10.39	6	253.32 ± 6.15	6	247.75 ± 6.86	6	245.59 ± 11.48
	0-1 h after administration	6	250.77 ± 8.16	6	251.36 ± 7.25	6	255.08 ± 6.60	6	252.37 ± 6.54	6	252.00 ± 12.06
	1-2 h after administration	6	258.15 ± 11.19	6	255.48 ± 12.38	6	260.84 ± 8.63	6	257.91 ± 7.91	6	259.39 ± 13.96
	2-3 h after administration	6	258.81 ± 8.32	6	254.54 ± 8.10	6	258.61 ± 6.51	6	256.08 ± 8.81	6	256.28 ± 13.43
	3-4 h after administration	6	255.71 ± 7.80	6	252.91 ± 7.61	6	257.53 ± 5.84	6	253.47 ± 8.66	6	256.83 ± 13.33
	4-5 h after administration	6	255.57 ± 8.29	6	254.18 ± 7.95	6	254.91 ± 5.54	6	252.60 ± 5.65	6	254.99 ± 11.44
	5-6 h after administration	6	258.21 ± 6.96	6	255.03 ± 11.77	6	262.02 ± 6.26	6	259.01 ± 9.74	6	260.79 ± 16.24
	6-7 h after administration	6	266.45 ± 8.39	6	261.52 ± 11.61	6	264.80 ± 6.91	6	263.93 ± 9.21	6	263.61 ± 14.18
	7-8 h after administration	6	259.86 ± 10.45	6	260.38 ± 7.69	6	262.91 ± 8.86	6	260.74 ± 10.47	6	259.41 ± 11.83
	8-9 h after administration	6	263.43 ± 10.05	6	261.16 ± 7.58	6	265.13 ± 11.46	6	258.24 ± 8.37	6	259.55 ± 13.69
	9-10 h after administration	6	263.12 ± 9.40	6	258.24 ± 8.00	6	266.38 ± 13.25	6	261.68 ± 9.89	6	260.91 ± 11.13
	10-11 h after administration	6	260.10 ± 8.06	6	255.18 ± 10.57	6	264.24 ± 13.55	6	258.73 ± 7.46	6	258.56 ± 7.23
	11-12 h after administration	6	259.30 ± 10.21	6	255.88 ± 7.48	6	260.04 ± 9.57	6	257.57 ± 7.78	6	256.94 ± 8.82
	12-16 h after administration	6	256.11 ± 9.54	6	252.39 ± 5.44	6	254.85 ± 6.62	6	255.59 ± 8.76	6	254.31 ± 7.71
	16-20 h after administration	6	254.45 ± 10.59	6	251.73 ± 9.96	6	255.31 ± 8.12	6	252.67 ± 6.82	6	253.24 ± 10.46
	20-24 h after administration	6	258.59 ± 6.88	6	255.41 ± 10.90	6	259.97 ± 7.70	6	258.47 ± 6.25	6	257.88 ± 13.14
	24-28 h after administration	6	258.26 ± 7.68	6	257.16 ± 8.16	6	259.44 ± 7.04	6	261.77 ± 5.97	6	259.62 ± 11.31
	28-32 h after administration	6	260.19 ± 6.97	6	255.31 ± 12.29	6	263.06 ± 7.54	6	259.36 ± 4.96	6	259.97 ± 10.10
	32-36 h after administration	6	261.74 ± 9.69	6	252.96 ± 13.11	6	262.23 ± 9.69	6	257.33 ± 5.42	6	258.76 ± 11.83
	36-40 h after administration	6	256.14 ± 7.77	6	252.25 ± 11.15	6	258.30 ± 10.11	6	253.75 ± 5.73	6	256.07 ± 11.42
	40-44 h after administration	6	255.54 ± 7.04	6	250.68 ± 7.78	6	255.30 ± 7.23	6	253.34 ± 6.51	6	254.56 ± 10.20
	44-48 h after administration	6	256.03 ± 9.71	6	253.39 ± 11.18	6	257.76 ± 3.38	6	254.45 ± 7.28	6	254.87 ± 13.42
Note: Data collected approximately 1 hour before dosing were averaged to obtain the pre-dose baseline values. For the period from the end of dosing to 12 hours post-dose, data were averaged for each 1-hour interval. For the period from 12 to 48 hours post-dose, data were averaged for each 4-hour interval. These averaged values were then used as the raw data for statistical analysis.

## Sheet: Table S4
Table S4.1 Effects of Oral JBD0131 on Body Weight in Male SD Rats (g)
Time point	Control group		Vehicle Group		500 mg/kg group		1000 mg/kg group		2000 mg/kg group
	n	Mean ± SD	n	Mean ± SD	n	Mean ± SD	n	Mean ± SD	n	Mean ± SD
Before administration	5	195.2 ± 10.2	5	181.2 ± 35.4	5	197.8 ± 7.0	5	196.5 ± 6.5	5	198.2 ± 7.7
Day 4	5	241.7 ± 10.4	5	242.7 ± 13.7	5	245.2 ± 7.2	5	240.8 ± 10.2	5	242.2 ± 6.2
Day 8	5	275.8 ± 11.6	5	275.9 ± 13.7	5	276.1 ± 8.6	5	277.1 ± 11.1	5	275.2 ± 10.8
Day 14	5	315.8 ± 12.9	5	319.3 ± 16.3	5	323.1 ± 12.3	5	317.9 ± 13.7	5	321.7 ± 16.6
Table S4.2 Effects of Oral JBD0131 on Body Weight in Female SD Rats (g)
Time point	Control group		Vehicle Group		500 mg/kg group		1000 mg/kg group		2000 mg/kg group
	n	Mean ± SD	n	Mean ± SD	n	Mean ± SD	n	Mean ± SD	n	Mean ± SD
Before administration	5	169.0 ± 2.8	5	168.2 ± 5.1	5	166.8 ± 3.5	5	169.6 ± 6.1	5	171.9 ± 8.4
Day 4	5	200.6 ± 7.7	5	200.8 ± 10.6	5	197.9 ± 5.1	5	200.8 ± 6.7	5	200.0 ± 10.8
Day 8	5	220.9 ± 12.4	5	216.1 ± 9.2	5	214.1 ± 4.5	5	216.3 ± 10.5	5	214.7 ± 12.7
Day 14	5	237.4 ± 13.3	5	241.0 ± 9.8	5	229.6 ± 1.9	5	235.9 ± 9.2	5	235.1 ± 13.4
Table S4.3 Effects of Oral JBD0131 on Food Consumption in Male SD Rats (g/animal/cage/day)
Observation Period	Control group		Vehicle Group		500 mg/kg group		1000 mg/kg group		2000 mg/kg group
	n	Mean	n	Mean	n	Mean	n	Mean	n	Mean
Days 2~3	1	22.1	1	23.3	1	25.1	1	24.9	1	22.3
Days 6~7	1	24.4	1	21.4	1	24.9	1	27.8	1	26.6
Days 9~10	1	23.6	1	25.1	1	24.8	1	25.7	1	25.8
Days 13~14	1	22.1	1	22.9	1	25.1	1	23.6	1	23.5
Note: n=number of cages
Table S4.4 Effects of Oral JBD0131 on Food Consumption in Female SD Rats (g/animal/cage/day)
Observation Period	Control group		Vehicle Group		500 mg/kg group		1000 mg/kg group		2000 mg/kg group
	n	Mean	n	Mean	n	Mean	n	Mean	n	Mean
Days 2~3	1	18.2	1	21.7	1	19.3	1	18.4	1	18
Days 6~7	1	21.6	1	19.1	1	19.8	1	20.2	1	14.5
Days 9~10	1	20.9	1	20.1	1	18.2	1	18	1	19.9
Days 13~14	1	16.5	1	20.1	1	18.6	1	16.7	1	15.6
Note: n=number of cages
Table S4.5 Effects of Oral JBD0131 on Hematological Parameters in Female SD Rats (Day 15)
Parameter	Control group		Vehicle Group		500 mg/kg group		1000 mg/kg group		2000 mg/kg group
	n	Mean ± SD	n	Mean ± SD	n	Mean ± SD	n	Mean ± SD	n	Mean ± SD
WBC (109/L)	5	4.89 ± 0.94	5	5.72 ± 2.40	5	5.64 ± 1.13	5	5.42 ± 1.43	5	4.05 ± 1.60
NEU% (%)	5	8.5 ± 0.9	5	9.9 ± 2.7	5	12.2 ± 4.7	5	9.3 ± 1.9	5	9.2 ± 2.0
LYM % (%)	5	87.4 ± 1.6	5	86.0 ± 2.9	5	83.2 ± 4.8	5	85.4 ± 2.7	5	86.3 ± 3.2
MONO% (%)	5	1.2 ± 0.4	5	1.3 ± 0.3	5	1.5 ± 0.6	5	1.5 ± 0.6	5	1.7 ± 0.8
EOS% (%)	5	1.34 ± 0.36	5	1.02 ± 0.29	5	0.86 ± 0.15	5	0.84 ± 0.30	5	1.14 ± 0.24
BASO% (%)	5	0.08 ± 0.04	5	0.04 ± 0.05	5	0.08 ± 0.04	5	0.08 ± 0.04	5	0.04 ± 0.05
NEU (109/L)	5	0.41 ± 0.07	5	0.55 ± 0.24	5	0.70 ± 0.34	5	0.49 ± 0.11	5	0.38 ± 0.17
LYM (109/L)	5	4.28 ± 0.87	5	4.95 ± 2.19	5	4.69 ± 0.98	5	4.66 ± 1.40	5	3.48 ± 1.34
MONO (109/L)	5	0.06 ± 0.02	5	0.07 ± 0.02	5	0.09 ± 0.04	5	0.08 ± 0.02	5	0.07 ± 0.05
EOS (109/L)	5	0.064 ± 0.011	5	0.056 ± 0.024	5	0.046 ± 0.005	5	0.044 ± 0.017	5	0.048 ± 0.027
BASO (109/L)	5	0.000 ± 0.000	5	0.002 ± 0.004	5	0.002 ± 0.004	5	0.002 ± 0.004	5	0.002 ± 0.004
RBC (1012/L)	5	6.74 ± 0.18	5	6.72 ± 0.35	5	6.69 ± 0.26	5	6.72 ± 0.23	5	6.85 ± 0.53
HGB (g/L)	5	133 ± 4	5	132 ± 5	5	133 ± 4	5	130 ± 3	5	133 ± 6
HCT (%)	5	39.3 ± 1.0	5	39.0 ± 1.7	5	39.1 ± 1.6	5	39.0 ± 1.2	5	39.8 ± 2.1
MCV (fL)	5	58.2 ± 0.6	5	58.1 ± 1.7	5	58.5 ± 0.6	5	58.1 ± 0.3	5	58.2 ± 1.9
MCH (pg)	5	19.7 ± 0.2	5	19.7 ± 0.6	5	19.9 ± 0.4	5	19.4 ± 0.3	5	19.4 ± 0.8
MCHC (g/L)	5	339 ± 6	5	339 ± 4	5	340 ± 4	5	334 ± 5	5	334 ± 6
PLT (109/L)	5	978 ± 120	5	1038 ± 148	5	1103 ± 135	5	1112 ± 124	5	1077 ± 153
RET% (%)	5	1.84 ± 0.35	5	1.92 ± 0.34	5	1.99 ± 0.30	5	2.05 ± 0.63	5	1.86 ± 0.52
RET (1012/L)	5	0.124 ± 0.021	5	0.129 ± 0.021	5	0.133 ± 0.019	5	0.139 ± 0.044	5	0.126 ± 0.032
APTT (sec)	5	8.5 ± 1.1	5	9.9 ± 2.0	5	8.8 ± 0.8	5	8.4 ± 1.0	5	6.6 ± 1.4
PT (sec)	5	8.2 ± 0.2	5	8.2 ± 0.2	5	8.1 ± 0.2	5	8.2 ± 0.2	5	7.9 ± 0.2
Note: Neutrophils (NEU) are indicated as NEUT in the Pristima system; lymphocytes (LYM) are indicated as LYMPH; reticulocyte count and percentage (RET and RET%) are indicated as RETIC and %RETIC, respectively.
Table S4.6 Effects of Oral JBD0131 on Serum Biochemistry Parameters in Male SD Rats (Day 15)
Parameter	Control group		Vehicle Group		500 mg/kg group		1000 mg/kg group		2000 mg/kg group
	n	Mean ± SD	n	Mean ± SD	n	Mean ± SD	n	Mean ± SD	n	Mean ± SD
ALB (g/L)	5	37.9 ± 1.6	5	37.5 ± 1.1	5	42.2 ± 1.2 *	5	38.6 ± 1.1	5	38.7 ± 1.2
TP (g/L)	5	50.8 ± 2.4	5	50.4 ± 2.1	5	57.9 ± 1.7 *	5	51.8 ± 0.8	5	52.6 ± 1.4
AST (U/L)	5	108.1 ± 18.4	5	83.1 ± 5.7	5	91.3 ± 28.1	5	82.0 ± 8.8	5	81.9 ± 14.0
ALT (U/L)	5	37.0 ± 7.7	5	36.6 ± 2.7	5	27.4 ± 5.9	5	33.0 ± 4.3	5	33.8 ± 5.2
TBIL (μmol/L)	5	0.8 ± 0.3	5	0.7 ± 0.4	5	0.8 ± 0.0	5	0.6 ± 0.4	5	0.7 ± 0.3
CK (U/L)	5	550 ± 234	5	414 ± 142	5	479 ± 301	5	374 ± 133	5	421 ± 146
CHOL (mmol/L)	5	1.40 ± 0.30	5	1.29 ± 0.28	5	1.42 ± 0.18	5	1.32 ± 0.32	5	1.26 ± 0.26
Ca (mmol/L)	5	2.68 ± 0.03	5	2.66 ± 0.04	5	2.75 ± 0.04	5	2.66 ± 0.06	5	2.70 ± 0.06
TG (mmol/L)	5	0.71 ± 0.31	5	0.95 ± 0.48	5	0.50 ± 0.13	5	1.15 ± 0.48	5	1.00 ± 0.45
Crea (μmol/L)	5	15.4 ± 1.1	5	14.4 ± 2.1	5	16.0 ± 2.2	5	14.8 ± 0.4	5	13.8 ± 1.3
GLU(mmol/L)	5	8.64 ± 0.46	5	8.90 ± 0.32	5	7.99 ± 0.44	5	9.08 ± 0.54	5	9.17 ± 0.90
Urea (mmol/L)	5	4.04 ± 0.96	5	3.69 ± 0.35	5	6.34 ± 1.44 *	5	3.92 ± 0.68	5	3.93 ± 0.09
GGT (U/L)	5	-0.7 ± 0.2	5	-0.8 ± 0.4	5	-0.6 ± 0.4	5	-0.4 ± 0.2	5	-0.6 ± 0.6
P (mmol/L)	5	3.16 ± 0.15	5	3.15 ± 0.17	5	3.49 ± 0.31	5	3.17 ± 0.05	5	3.24 ± 0.19
ALP (U/L)	5	197.1 ± 57.6	5	182.5 ± 26.0	5	200.7 ± 48.8	5	239.5 ± 61.5	5	221.9 ± 48.9
LDH (U/L)	5	1055 ± 552	5	588 ± 214	5	877 ± 667	5	567 ± 313	5	626 ± 377
AMY-P (U/L)	5	1672.9 ± 149.7	5	1720.5 ± 172.5	5	1738.7 ± 206.7	5	1953.0 ± 175.2	5	1847.6 ± 201.1
LIPC (U/L)	5	5.6 ± 0.2	5	5.4 ± 0.4	5	6.3 ± 1.1	5	5.6 ± 0.1	5	5.7 ± 0.3
K+ (mmol/L)	5	4.62 ± 0.23	5	4.39 ± 0.13	5	4.51 ± 0.18	5	4.45 ± 0.11	5	4.40 ± 0.19
Na+ (mmol/L)	5	139 ± 1	5	139 ± 1	5	142 ± 1 *	5	139 ± 1	5	140 ± 1
Cl- (mmol/L)	5	100.2 ± 1.4	5	99.6 ± 1.0	5	101.8 ± 1.6	5	100.2 ± 0.5	5	99.8 ± 1.4
A/G	5	3.03 ± 0.66	5	2.90 ± 0.23	5	2.70 ± 0.16	5	2.96 ± 0.44	5	2.81 ± 0.21
Note: TBIL, TG, Crea, Na⁺, K⁺, Cl⁻, P, and AMY-P correspond to BILT, TRIG, CREP, Na, K, Cl, PHOS, and AMYP, respectively, in the Pristima system. * indicates a statistically significant difference from the control group (P ≤ 0.05).
Table S4.7 Effects of Oral JBD0131 on Serum Biochemistry Parameters in Female SD Rats (Day 15)
Parameter	Control group		Vehicle Group		500 mg/kg group		1000 mg/kg group		2000 mg/kg group
	n	Mean ± SD	n	Mean ± SD	n	Mean ± SD	n	Mean ± SD	n	Mean ± SD
ALB (g/L)	5	41.7 ± 1.3	5	42.8 ± 3.2	5	45.5 ± 1.5	5	42.2 ± 3.0	5	43.4 ± 2.7
TP (g/L)	5	55.5 ± 2.1	5	55.5 ± 3.4	5	59.0 ± 1.8	5	55.8 ± 2.8	5	57.7 ± 2.1
AST (U/L)	5	88.6 ± 16.6	5	92.5 ± 32.0	5	104.1 ± 19.3	5	83.4 ± 13.4	5	82.9 ± 14.9
ALT (U/L)	5	36.2 ± 1.3	5	36.6 ± 3.8	5	37.6 ± 3.4	5	32.6 ± 3.6	5	33.2 ± 4.8
TBIL (μmol/L)	5	0.7 ± 0.3	5	0.9 ± 0.2	5	1.0 ± 0.2	5	0.7 ± 0.2	5	0.9 ± 0.2
CK (U/L)	5	420 ± 231	5	529 ± 291	5	648 ± 331	5	448 ± 208	5	413 ± 180
CHOL (mmol/L)	5	1.64 ± 0.21	5	1.56 ± 0.35	5	1.57 ± 0.30	5	1.85 ± 0.29	5	1.70 ± 0.25
Ca (mmol/L)	5	2.72 ± 0.08	5	2.71 ± 0.04	5	2.74 ± 0.04	5	2.69 ± 0.08	5	2.72 ± 0.04
TG (mmol/L)	5	0.47 ± 0.10	5	0.61 ± 0.29	5	0.43 ± 0.17	5	0.61 ± 0.36	5	0.57 ± 0.26
Crea (μmol/L)	5	19.4 ± 1.1	5	18.2 ± 1.5	5	20.6 ± 2.1	5	18.6 ± 1.5	5	20.2 ± 3.5
GLU(mmol/L)	5	9.33 ± 0.68	5	8.58 ± 0.51	5	8.10 ± 0.80 *	5	9.05 ± 0.64	5	8.64 ± 0.28
Urea (mmol/L)	5	4.18 ± 0.60	5	4.36 ± 0.57	5	4.99 ± 0.91	5	3.84 ± 0.40	5	4.80 ± 0.89
GGT (U/L)	5	0.0 ± 0.4	5	-0.4 ± 0.3	5	-0.4 ± 0.3	5	-0.5 ± 0.2	5	-0.2 ± 0.2
P (mmol/L)	5	2.66 ± 0.23	5	2.79 ± 0.16	5	2.84 ± 0.12	5	2.78 ± 0.19	5	2.70 ± 0.18
ALP (U/L)	5	141.6 ± 32.6	5	123.4 ± 22.8	5	126.4 ± 22.7	5	150.8 ± 33.0	5	125.8 ± 14.4
LDH (U/L)	5	776 ± 513	5	910 ± 658	5	1057 ± 507	5	764 ± 417	5	735 ± 461
AMY-P (U/L)	5	1396.7 ± 200.3	5	1351.1 ± 226.6	5	1237.6 ± 154.6	5	1482.4 ± 207.2	5	1401.6 ± 106.6
LIPC (U/L)	5	5.9 ± 0.2	5	5.9 ± 0.5	5	5.6 ± 0.3	5	5.8 ± 0.4	5	6.0 ± 0.2
K+ (mmol/L)	5	4.31 ± 0.20	5	4.32 ± 0.36	5	4.28 ± 0.16	5	4.17 ± 0.19	5	4.19 ± 0.33
Na+ (mmol/L)	5	138 ± 1	5	138 ± 1	5	138 ± 0	5	138 ± 1	5	138 ± 1
Cl- (mmol/L)	5	99.9 ± 2.1	5	98.9 ± 0.6	5	99.5 ± 1.1	5	99.0 ± 0.5	5	100.1 ± 1.5
A/G	5	3.03 ± 0.24	5	3.50 ± 0.80	5	3.38 ± 0.21	5	3.13 ± 0.39	5	3.09 ± 0.53
Note: TBIL, TG, Crea, Na⁺, K⁺, Cl⁻, P, and AMY-P correspond to BILT, TRIG, CREP, Na, K, Cl, PHOS, and AMYP, respectively, in the Pristima system. * indicates a statistically significant difference from the control group (P ≤ 0.05).

## Sheet:  Table S5
Table S5.1 Effects of Oral JBD0131 on Body Weight in Beagle Dogs (kg)
Time point	Control group		Vehicle group		500 mg/kg group		1000 mg/kg group
	n	Mean ± SD	n	Mean ± SD	n	Mean ± SD	n	Mean ± SD
Before dosing	4	7.81 ± 0.49	4	7.71 ± 0.49	4	7.88 ± 0.55	4	7.65 ± 0.53
Day 4	4	7.81 ± 0.54	4	7.66 ± 0.51	4	7.74 ± 0.59	4	7.60 ± 0.62
Day 8	4	8.05 ± 0.61	4	7.89 ± 0.51	4	8.13 ± 0.50	4	7.95 ± 0.46
Day 14	4	8.05 ± 0.51	4	7.95 ± 0.52	4	8.23 ± 0.49	4	8.09 ± 0.56
Table S5.2 Effects of Oral JBD0131 on Food Consumption in Beagle Dogs (g/animal/day)
Observation Period	Control group		Vehicle group		500 mg/kg group		1000 mg/kg group
	n	Mean ± SD	n	Mean ± SD	n	Mean ± SD	n	Mean ± SD
First Observation (Acclimation Period)	4	287.0 ± 1.4	4	279.4 ± 18.9	4	276.0 ± 19.8	4	284.9 ± 2.8
Second Observation (Acclimation Period)	4	281.1 ± 9.5	4	288.0 ± 2.3	4	288.4 ± 2.4	4	280.3 ± 14.2
Study Days 3-4	4	252.9 ± 12.5	4	262.4 ± 1.7	4	237.5 ± 41.3	4	226.7 ± 40.6
Study Days 7-8	4	253.0 ± 10.8	4	258.6 ± 3.2	4	255.2 ± 11.0	4	255.7 ± 14.6
Study Days 13-14	4	244.7 ± 24.5	4	256.1 ± 2.4	4	261.9 ± 3.0	4	257.5 ± 2.8
Table S5.3 Effects of Oral JBD0131 on ECG and Blood Pressure Parameters in Beagle Dogs
Parameter	Time point	Control group		Vehicle group		500 mg/kg group		1000 mg/kg group
		n	Mean ± SD	n	Mean ± SD	n	Mean ± SD	n	Mean ± SD
Heart Rate (bpm)	Acclimation	4	128.28 ± 6.78	4	124.78 ± 11.09	4	133.00 ± 2.54	4	132.55 ± 7.49
	7-8 h after dosing	4	125.61 ± 10.49	4	124.08 ± 7.97	4	130.52 ± 8.72	4	138.09 ± 15.03
	24-25 h after dosing	4	135.49 ± 7.24	4	124.47 ± 4.35	4	129.57 ± 5.67	4	126.01 ± 13.70
	Day 14	4	114.43 ± 24.51	4	128.55 ± 31.58	4	130.38 ± 7.11	4	126.67 ± 13.04
P Wave Duration (ms)	Acclimation	4	48.75 ± 2.50	4	47.50 ± 2.89	4	47.50 ± 2.89	4	47.50 ± 2.89
	7-8 h after dosing	4	50.00 ± 0.00	4	50.00 ± 4.08	4	47.50 ± 2.89	4	48.75 ± 2.50
	24-25 h after dosing	4	46.25 ± 2.50	4	48.75 ± 2.50	4	46.25 ± 2.50	4	47.50 ± 2.89
	Day 14	4	48.75 ± 2.50	4	48.75 ± 4.79	4	47.50 ± 2.89	4	50.00 ± 0.00
P-R Interval (ms)	Acclimation	4	85.00 ± 8.16	4	86.25 ± 7.50	4	81.25 ± 10.31	4	85.00 ± 7.07
	7-8 h after dosing	4	95.00 ± 7.07	4	87.50 ± 6.45	4	87.50 ± 6.45	4	82.50 ± 2.89
	24-25 h after dosing	4	85.00 ± 4.08	4	87.50 ± 13.23	4	81.25 ± 11.09	4	78.75 ± 7.50
	Day 14	4	92.50 ± 9.57	4	86.25 ± 8.54	4	87.50 ± 8.66	4	80.00 ± 0.00
R-RInterval (s)	Acclimation	4	0.47 ± 0.03	4	0.49 ± 0.05	4	0.45 ± 0.01	4	0.46 ± 0.03
	7-8 h after dosing	4	0.48 ± 0.04	4	0.49 ± 0.03	4	0.47 ± 0.03	4	0.44 ± 0.05
	24-25 h after dosing	4	0.45 ± 0.03	4	0.49 ± 0.02	4	0.47 ± 0.02	4	0.48 ± 0.05
	Day 14	4	0.55 ± 0.13	4	0.49 ± 0.12	4	0.47 ± 0.03	4	0.48 ± 0.05
QRS Duration (ms)	Acclimation	4	65.00 ± 0.00	4	63.75 ± 2.50	4	63.75 ± 2.50	4	65.00 ± 0.00
	7-8 h after dosing	4	66.25 ± 2.50	4	65.00 ± 4.08	4	66.25 ± 2.50	4	66.25 ± 2.50
	24-25 h after dosing	4	65.00 ± 0.00	4	65.00 ± 0.00	4	66.25 ± 2.50	4	67.50 ± 2.89
	Day 14	4	65.00 ± 0.00	4	67.50 ± 2.89	4	66.25 ± 2.50	4	65.00 ± 0.00
Q-T Interval (ms)	Acclimation	4	203.75 ± 4.79	4	200.00 ± 10.80	4	192.50 ± 2.89	4	196.25 ± 4.79
	7-8 h after dosing	4	212.50 ± 5.00	4	208.75 ± 7.50	4	202.50 ± 15.55	4	210.00 ± 10.80
	24-25 h after dosing	4	205.00 ± 7.07	4	210.00 ± 10.80	4	207.50 ± 11.90	4	210.00 ± 4.08
	Day 14	4	210.00 ± 9.13	4	202.50 ± 13.23	4	201.25 ± 11.09	4	206.25 ± 4.79
Corrected Q-T Interval (QTc, ms)	Acclimation	4	262.44 ± 8.40	4	255.07 ± 14.91	4	250.99 ± 4.35	4	255.54 ± 8.15
	7-8 h after dosing	4	271.56 ± 1.35	4	265.88 ± 11.48	4	262.07 ± 16.63	4	276.80 ± 13.67
	24-25 h after dosing	4	268.77 ± 5.19	4	267.76 ± 13.05	4	268.07 ± 13.59	4	268.79 ± 14.06
	Day 14	4	258.76 ± 9.31	4	258.80 ± 10.33	4	260.41 ± 9.58	4	264.23 ± 6.12
Systolic Blood Pressure (mmHg)	Acclimation	4	133 ± 8	4	138 ± 11	4	145 ± 9	4	142 ± 13
	7-8 h after dosing	4	139 ± 6	4	146 ±13	4	142 ± 7	4	138 ± 11
	24-25 h after dosing	4	130 ± 6	4	140 ± 6	4	145 ± 3*	4	137 ± 8
	Day 14	4	120 ± 7	4	126 ± 4	4	134 ± 6*	4	129 ± 7
Mean Arterial Pressure (mmHg)	Acclimation	4	93 ± 4	4	98 ± 16	4	105 ± 9	4	100 ± 11
	7-8 h after dosing	4	98 ± 5	4	99 ± 7	4	115 ± 10*	4	105 ± 3
	24-25 h after dosing	4	101 ± 8	4	103 ± 7	4	111 ± 6	4	99 ± 12
	Day 14	4	92 ± 7	4	97 ± 7	4	106 ± 6	4	97 ± 7
Diastolic Blood Pressure (mmHg)	Acclimation	4	73 ± 5	4	78 ± 18	4	86 ± 13	4	79 ± 10
	7-8 h after dosing	4	78 ± 5	4	76 ± 9	4	101 ±12*	4	89 ± 7
	24-25 h after dosing	4	86 ± 10	4	85 ± 11	4	94 ± 9	4	80 ± 14
	Day 14	4	78 ± 6	4	82 ± 10	4	91 ± 7	4	81 ± 12
Note: * indicates a statistically significant difference from the control group (P ≤ 0.05).
Table S5.4 Effects of Oral JBD0131 on Hematological Parameters in Beagle Dogs
Parameter	Time point	Control group		Vehicle group		500 mg/kg group		1000 mg/kg group
		n	Mean ± SD	n	Mean ± SD	n	Mean ± SD	n	Mean ± SD
WBC (109/L)	First Observation (Acclimation)	4	10.25 ± 2.33	4	8.65 ± 1.78	4	10.34 ± 1.17	4	12.24 ± 3.02
	Second Observation (Acclimation)	4	10.65 ± 1.76	4	8.21 ± 2.25	4	10.00 ± 1.44	4	10.97 ± 1.13
	Day 2	4	8.79 ± 1.80	4	8.11 ± 1.98	4	7.62 ± 1.14	4	9.12 ± 1.40
	Day 15	4	8.97 ± 0.59	4	7.65 ± 1.65	4	8.35 ± 1.38	4	11.57 ± 1.41 *
NEU (109/L)	First Observation (Acclimation)	4	6.03 ± 1.36	4	5.20 ± 1.66	4	6.37 ± 0.72	4	6.98 ± 2.66
	Second Observation (Acclimation)	4	6.35 ± 1.35	4	4.94 ± 1.89	4	6.22 ± 0.90	4	6.37 ± 1.17
	Day 2	4	4.87 ± 1.29	4	4.82 ± 1.57	4	3.95 ± 0.29	4	5.21 ± 0.84
	Day 15	4	5.03 ± 0.20	4	4.53 ± 1.35	4	4.81 ± 0.89	4	7.49 ± 1.24 *
LYMPH (109/L)	First Observation (Acclimation)	4	3.22 ± 0.90	4	2.55 ± 0.42	4	3.16 ± 0.71	4	3.94 ± 0.63
	Second Observation (Acclimation)	4	3.29 ± 0.68	4	2.57 ± 0.53	4	3.01 ± 0.30	4	3.67 ± 0.97
	Day 2	4	3.05 ± 0.57	4	2.58 ± 0.74	4	3.05 ± 0.81	4	3.11 ± 0.43
	Day 15	4	3.10 ± 0.62	4	2.44 ± 0.36	4	2.86 ± 0.34	4	3.12 ± 0.41
MONO (109/L)	First Observation (Acclimation)	4	0.69 ± 0.20	4	0.58 ± 0.18	4	0.49 ± 0.12	4	1.02 ± 0.33
	Second Observation (Acclimation)	4	0.66 ± 0.29	4	0.47 ± 0.11	4	0.51 ± 0.21	4	0.70 ± 0.30
	Day 2	4	0.55 ± 0.14	4	0.53 ± 0.13	4	0.36 ± 0.09	4	0.59 ± 0.39
	Day 15	4	0.45 ± 0.09	4	0.43 ± 0.09	4	0.40 ± 0.15	4	0.69 ± 0.11 *
EOS (109/L)	First Observation (Acclimation)	4	0.21 ± 0.02	4	0.26 ± 0.15	4	0.21 ± 0.10	4	0.14 ± 0.03
	Second Observation (Acclimation)	4	0.27 ± 0.11	4	0.17 ± 0.08	4	0.19 ± 0.04	4	0.15 ± 0.06
	Day 2	4	0.23 ± 0.09	4	0.12 ± 0.06	4	0.15 ± 0.05	4	0.12 ± 0.07
	Day 15	4	0.28 ± 0.12	4	0.18 ± 0.05	4	0.20 ± 0.06	4	0.18 ± 0.11
BASO (109/L)	First Observation (Acclimation)	4	0.02 ± 0.01	4	0.02 ± 0.01	4	0.02 ± 0.01	4	0.03 ± 0.01
	Second Observation (Acclimation)	4	0.02 ± 0.01	4	0.02 ± 0.01	4	0.02 ± 0.01	4	0.02 ± 0.02
	Day 2	4	0.03 ± 0.01	4	0.02 ± 0.01	4	0.03 ± 0.03	4	0.03 ± 0.03
	Day 15	4	0.03 ± 0.02	4	0.01 ± 0.02	4	0.03 ± 0.02	4	0.03 ± 0.02
NEU% (%)	First Observation (Acclimation)	4	59.0 ± 3.4	4	59.2 ± 6.3	4	61.8 ± 5.2	4	55.4 ± 9.4
	Second Observation (Acclimation)	4	59.4 ± 7.0	4	59.0 ± 6.3	4	62.2 ± 0.4	4	57.9 ± 6.7
	Day 2	4	55.0 ± 5.1	4	58.5 ± 7.3	4	52.5 ± 5.9	4	57.1 ± 2.9
	Day 15	4	56.4 ± 5.1	4	58.4 ± 6.1	4	57.4 ± 1.2	4	64.5 ± 3.9
LYMPH % (%)	First Observation (Acclimation)	4	31.2 ± 3.7	4	29.9 ± 4.9	4	30.3 ± 4.1	4	33.0 ± 4.8
	Second Observation (Acclimation)	4	31.1 ± 6.1	4	32.1 ± 5.9	4	30.2 ± 1.5	4	33.3 ± 8.0
	Day 2	4	35.0 ± 3.6	4	31.9 ± 5.0	4	39.5 ± 4.9	4	34.5 ± 5.2
	Day 15	4	34.3 ± 5.2	4	32.5 ± 3.8	4	34.4 ± 2.1	4	27.1 ± 3.2
MONO% (%)	First Observation (Acclimation)	4	6.7 ± 0.6	4	6.9 ± 2.6	4	4.8 ± 1.1	4	9.2 ± 5.5
	Second Observation (Acclimation)	4	6.1 ± 1.6	4	6.0 ± 1.5	4	4.9 ± 1.2	4	6.6 ± 3.6
	Day 2	4	6.2 ± 0.8	4	7.0 ± 3.2	4	4.7 ± 0.4	4	6.1 ± 3.1
	Day 15	4	5.0 ± 0.9	4	5.8 ± 1.7	4	4.7 ± 1.1	4	5.9 ± 0.7
EOS% (%)	First Observation (Acclimation)	4	2.1 ± 0.5	4	3.3 ± 2.4	4	2.1 ± 0.8	4	1.2 ± 0.5
	Second Observation (Acclimation)	4	2.6 ± 1.3	4	2.4 ± 1.8	4	2.0 ± 0.4	4	1.5 ± 0.6
	Day 2	4	2.8 ± 1.4	4	1.8 ± 1.6	4	2.0 ± 0.4	4	1.2 ± 0.6
	Day 15	4	3.2 ± 1.3	4	2.6 ± 1.1	4	2.4 ± 0.7	4	1.6 ± 1.2
BASO% (%)	First Observation (Acclimation)	4	0.2 ± 0.1	4	0.2 ± 0.1	4	0.2 ± 0.1	4	0.2 ± 0.1
	Second Observation (Acclimation)	4	0.2 ± 0.1	4	0.2 ± 0.1	4	0.2 ± 0.1	4	0.2 ± 0.1
	Day 2	4	0.3 ± 0.2	4	0.2 ± 0.1	4	0.4 ± 0.3	4	0.3 ± 0.3
	Day 15	4	0.4 ± 0.2	4	0.2 ± 0.1	4	0.3 ± 0.1	4	0.2 ± 0.2
RBC (1012/L)	First Observation (Acclimation)	4	6.06 ± 0.41	4	6.41 ± 0.59	4	6.50 ± 0.40	4	6.53 ± 0.09
	Second Observation (Acclimation)	4	6.11 ± 0.37	4	6.22 ± 0.35	4	6.39 ± 0.26	4	6.42 ± 0.29
	Day 2	4	6.41 ± 0.34	4	6.87 ± 0.31	4	6.72 ± 0.36	4	7.12 ± 0.31
	Day 15	4	6.60 ± 0.47	4	6.56 ± 0.37	4	6.82 ± 0.03	4	6.79 ± 0.33
HGB (g/L)	First Observation (Acclimation)	4	140 ± 10	4	148 ± 16	4	144 ± 6	4	145 ± 4
	Second Observation (Acclimation)	4	140 ± 8	4	144 ± 9	4	143 ± 6	4	144 ± 8
	Day 2	4	147 ± 7	4	159 ± 9	4	150 ± 12	4	159 ± 11
	Day 15	4	153 ± 10	4	152 ± 9	4	152 ± 8	4	152 ± 11
HCT (%)	First Observation (Acclimation)	4	43.1 ± 2.7	4	45.9 ± 4.2	4	45.0 ± 2.0	4	44.9 ± 1.4
	Second Observation (Acclimation)	4	43.2 ± 2.3	4	44.3 ± 2.8	4	44.0 ± 2.3	4	44.0 ± 2.3
	Day 2	4	45.4 ± 1.8	4	48.9 ± 2.5	4	46.3 ± 3.5	4	48.8 ± 3.3
	Day 15	4	46.4 ± 2.9	4	46.8 ± 2.4	4	46.8 ± 2.2	4	46.7 ± 3.3
MCV (fL)	First Observation (Acclimation)	4	71.1 ± 1.4	4	71.6 ± 1.5	4	69.3 ± 3.2	4	68.9 ± 1.5
	Second Observation (Acclimation)	4	70.7 ± 1.7	4	71.2 ± 1.7	4	68.8 ± 3.2	4	68.6 ± 1.4
	Day 2	4	71.0 ± 1.4	4	71.2 ± 1.8	4	68.8 ± 3.1	4	68.5 ± 1.7
	Day 15	4	70.4 ± 1.6	4	71.4 ± 1.9	4	68.6 ± 2.9	4	68.7 ± 1.6
MCH (pg)	First Observation (Acclimation)	4	23.1 ± 0.5	4	23.1 ± 0.7	4	22.2 ± 1.2	4	22.2 ± 0.5
	Second Observation (Acclimation)	4	23.0 ± 0.6	4	23.1 ± 0.5	4	22.4 ± 1.1	4	22.4 ± 0.5
	Day 2	4	23.0 ± 0.6	4	23.2 ± 0.5	4	22.3 ± 1.1	4	22.3 ± 0.6
	Day 15	4	23.3 ± 0.7	4	23.3 ± 0.8	4	22.3 ± 1.0	4	22.4 ± 0.6
MCHC (g/L)	First Observation (Acclimation)	4	325 ± 3	4	322 ± 5	4	320 ± 5	4	322 ± 3
	Second Observation (Acclimation)	4	325 ± 2	4	324 ± 2	4	325 ± 4	4	326 ± 4
	Day 2	4	325 ± 2	4	325 ± 3	4	324 ± 2	4	325 ± 1
	Day 15★	4	330.3 ± 1.5	4	325.3 ± 4.2	4	324.8 ± 2.5 *	4	325.3 ± 1.5
PLT (109/L)	First Observation (Acclimation)	4	333 ± 55	4	312 ± 64	4	300 ± 85	4	284 ± 107
	Second Observation (Acclimation)	4	319 ± 70	4	300 ± 48	4	316 ± 38	4	318 ± 146
	Day 2	4	307 ± 63	4	297 ± 54	4	304 ± 63	4	318 ± 108
	Day 15	4	274 ± 60	4	270 ± 73	4	276 ± 70	4	309 ± 92
RET% (%)	First Observation (Acclimation)	4	0.93 ± 0.33	4	0.78 ± 0.20	4	0.80 ± 0.18	4	0.67 ± 0.21
	Second Observation (Acclimation)	4	0.76 ± 0.13	4	0.56 ± 0.16	4	0.67 ± 0.09	4	0.67 ± 0.21
	Day 2	4	0.87 ± 0.14	4	0.94 ± 0.16	4	0.90 ± 0.15	4	1.13 ± 0.25
	Day 15	4	0.77 ± 0.28	4	1.02 ± 0.17	4	1.18 ± 0.27	4	1.21 ± 0.27
RET (1012/L)	First Observation (Acclimation)	4	0.056 ± 0.021	4	0.050 ± 0.013	4	0.052 ± 0.012	4	0.044 ± 0.014
	Second Observation (Acclimation)	4	0.047 ± 0.008	4	0.035 ± 0.011	4	0.043 ± 0.006	4	0.043 ± 0.015
	Day 2	4	0.056 ± 0.011	4	0.065 ± 0.013	4	0.061 ± 0.013	4	0.080 ± 0.015
	Day 15	4	0.051 ± 0.020	4	0.067 ± 0.015	4	0.081 ± 0.018	4	0.082 ± 0.019
APTT (sec)	First Observation (Acclimation)	4	7.5 ± 1.3	4	8.4 ± 1.3	4	9.2 ± 1.4	4	8.1 ± 0.9
	Second Observation (Acclimation)	4	6.8 ± 0.9	4	6.5 ± 0.5	4	7.0 ± 0.6	4	7.3 ± 0.7
	Day 2	4	6.2 ± 0.6	4	6.6 ± 0.6	4	6.7 ± 0.6	4	6.5 ± 0.3
	Day 15	4	6.8 ± 1.4	4	6.4 ± 0.6	4	6.6 ± 0.6	4	6.4 ± 0.4
PT (sec)	First Observation (Acclimation)	4	5.7 ± 0.4	4	6.1 ± 0.3	4	5.7 ± 0.2	4	5.8 ± 0.3
	Second Observation (Acclimation)	4	5.6 ± 0.3	4	5.8 ± 0.4	4	5.7 ± 0.3	4	5.9 ± 0.6
	Day 2	4	5.5 ± 0.3	4	5.9 ± 0.4	4	5.6 ± 0.5	4	5.5 ± 0.5
	Day 15	4	5.6 ± 0.6	4	5.3 ± 0.1	4	5.5 ± 0.4	4	5.1 ± 0.3
Note: Neutrophils (NEU) are indicated as NEUT in the Pristima system; reticulocyte count and percentage (RET and RET%) are indicated as RETIC and %RETIC, respectively. ★ To highlight group differences, MCHC on Day 15 is reported to one decimal place. * indicates a statistically significant difference from the control group (P ≤ 0.05).
Table S5.5 Effects of Oral Gavage Administration of JBD0131 on Serum Biochemical Parameters in Beagle Dogs
Parameter	Time point	Control group		Vehicle group		500 mg/kg group		1000 mg/kg group
		n	Mean ± SD	n	Mean ± SD	n	Mean ± SD	n	Mean ± SD
ALP (U/L)	First Observation (Acclimation)	4	125.9 ± 49.6	4	112.3 ± 54.5	4	118.0 ± 7.1	4	111.2 ± 24.8
	Second Observation (Acclimation)	4	120.2 ± 43.7	4	102.4 ± 42.0	4	122.7 ± 19.7	4	113.6 ± 20.7
	Day 2	4	122.5 ± 45.7	4	104.5 ± 44.5	4	116.2 ± 15.3	4	116.5 ± 23.5
	Day 15	4	127.5 ± 46.5	4	106.6 ± 35.0	4	124.4 ± 17.4	4	124.4 ± 27.7
ALT (U/L)	First Observation (Acclimation)	4	33.0 ± 4.7	4	29.8 ± 3.9	4	29.3 ± 2.2	4	27.5 ± 3.3
	Second Observation (Acclimation)	4	28.0 ± 6.1	4	24.8 ± 3.8	4	26.0 ± 1.2	4	22.8 ± 1.9
	Day 2	4	29.5 ± 6.0	4	26.5 ± 1.9	4	27.8 ± 1.7	4	26.0 ± 2.2
	Day 15	4	27.5 ± 6.1	4	24.8 ± 3.8	4	25.0 ± 1.4	4	24.3 ± 2.2
AST (U/L)	First Observation (Acclimation)	4	26.5 ± 4.1	4	28.4 ± 5.6	4	28.9 ± 4.3	4	23.4 ± 2.0
	Second Observation (Acclimation)	4	26.2 ± 5.3	4	30.6 ± 4.8	4	31.2 ± 3.1	4	26.1 ± 3.0
	Day 2	4	24.5 ± 4.3	4	29.2 ± 3.4	4	29.6 ± 2.0	4	24.0 ± 2.8
	Day 15	4	25.7 ± 2.2	4	28.9 ± 2.5	4	30.9 ± 1.7 *	4	27.6 ± 1.3
GGT(U/L)	First Observation (Acclimation)	4	2.7 ± 0.5	4	2.9 ± 1.1	4	2.7 ± 0.3	4	3.0 ± 0.6
	Second Observation (Acclimation)	4	2.3 ± 0.4	4	2.4 ± 0.5	4	2.1 ± 0.5	4	2.4 ± 0.6
	Day 2	4	3.0 ± 0.4	4	3.6 ± 0.5	4	2.9 ± 1.1	4	3.4 ± 0.9
	Day 15	4	2.9 ± 0.4	4	2.7 ± 0.6	4	2.4 ± 0.5	4	3.1 ± 0.7
CK (U/L)	First Observation (Acclimation)	4	263 ± 58	4	221 ± 72	4	307 ± 196	4	180 ± 14
	Second Observation (Acclimation)	4	263 ± 55	4	279 ± 97	4	356 ± 205	4	222 ± 30
	Day 2	4	229 ± 26	4	226 ± 57	4	234 ± 52	4	187 ± 15
	Day 15	4	226 ± 40	4	202 ± 48	4	222 ± 86	4	190 ± 22
LDH (U/L)	First Observation (Acclimation)	4	48 ± 10	4	52 ± 15	4	53 ± 8	4	50 ± 12
	Second Observation (Acclimation)	4	72 ± 25	4	70 ± 21	4	66 ± 5	4	82 ± 35
	Day 2	4	58 ± 13	4	67 ± 21	4	57 ± 5	4	52 ± 10
	Day 15	4	62 ± 11	4	71 ± 31	4	56 ± 6	4	52 ± 7
Urea (mmol/L)	First Observation (Acclimation)	4	3.79 ± 0.44	4	3.31 ± 0.40	4	3.51 ± 0.47	4	3.22 ± 0.21
	Second Observation (Acclimation)	4	3.86 ± 0.31	4	3.70 ± 0.55	4	3.23 ± 0.44	4	3.50 ± 0.30
	Day 2	4	4.24 ± 0.32	4	4.36 ± 1.10	4	3.63 ± 0.61	4	3.45 ± 0.79
	Day 15	4	4.79 ± 0.69	4	4.12 ± 0.62	4	3.73 ± 0.61	4	3.74 ± 0.65
Crea (μmol/L)	First Observation (Acclimation)	4	39.6 ± 5.2	4	43.2 ± 6.9	4	46.2 ± 4.6	4	40.4 ± 2.7
	Second Observation (Acclimation)	4	44.1 ± 4.7	4	44.6 ± 5.7	4	46.3 ± 3.7	4	45.0 ± 4.1
	Day 2	4	51.3 ± 5.3	4	48.5 ± 8.5	4	54.7 ± 4.6	4	52.2 ± 3.6
	Day 15	4	48.0 ± 5.1	4	45.9 ± 6.8	4	51.4 ± 1.9	4	47.4 ± 2.0
TP (g/L)	First Observation (Acclimation)	4	51.9 ± 2.4	4	51.1 ± 3.6	4	53.4 ± 4.2	4	50.9 ± 2.7
	Second Observation (Acclimation)	4	52.7 ± 2.1	4	52.4 ± 3.3	4	54.3 ± 4.0	4	52.4 ± 3.7
	Day 2	4	53.0 ± 2.3	4	53.3 ± 2.5	4	55.6 ± 4.7	4	55.4 ± 3.2
	Day 15	4	54.7 ± 2.9	4	56.2 ± 3.9	4	54.8 ± 4.3	4	55.5 ± 1.7
ALB(g/L)	First Observation (Acclimation)	4	33.4 ± 1.3	4	31.6 ± 2.9	4	32.7 ± 2.5	4	30.4 ± 1.0
	Second Observation (Acclimation)	4	32.9 ± 1.7	4	32.0 ± 2.1	4	33.0 ± 2.0	4	30.3 ± 1.2
	Day 2	4	35.0 ± 2.4	4	34.2 ± 1.4	4	35.1 ± 2.6	4	34.1 ± 2.6
	Day 15	4	35.4 ± 1.8	4	35.0 ± 1.9	4	34.5 ± 2.6	4	34.5 ± 2.2
A/G	First Observation (Acclimation)	4	1.81 ± 0.12	4	1.62 ± 0.10	4	1.58 ± 0.10	4	1.52 ± 0.24
	Second Observation (Acclimation)	4	1.66 ± 0.10	4	1.57 ± 0.09	4	1.55 ± 0.06	4	1.41 ± 0.27
	Day 2	4	1.95 ± 0.26	4	1.80 ± 0.10	4	1.72 ± 0.11	4	1.64 ± 0.34
	Day 15	4	1.86 ± 0.24	4	1.69 ± 0.30	4	1.71 ± 0.11	4	1.67 ± 0.30
GLU(mmol/L)	First Observation (Acclimation)	4	5.88 ± 0.11	4	5.79 ± 0.39	4	6.23 ± 0.38	4	5.74 ± 0.18
	Second Observation (Acclimation)	4	5.52 ± 0.29	4	5.54 ± 0.19	4	6.02 ± 0.36	4	5.49 ± 0.45
	Day 2	4	5.81 ± 0.22	4	5.47 ± 0.60	4	6.15 ± 0.58	4	5.94 ± 0.36
	Day 15	4	5.45 ± 0.18	4	5.55 ± 0.32	4	6.05 ± 0.23 *	4	5.74 ± 0.35
TBIL(μmol/L)	First Observation (Acclimation)	4	0.8 ± 0.4	4	0.6 ± 0.3	4	0.6 ± 0.4	4	0.6 ± 0.3
	Second Observation (Acclimation)	4	0.8 ± 0.5	4	0.6 ± 0.1	4	0.5 ± 0.2	4	0.5 ± 0.2
	Day 2	4	1.0 ± 0.3	4	0.9 ± 0.5	4	0.8 ± 0.2	4	0.6 ± 0.2
	Day 15	4	0.8 ± 0.4	4	0.7 ± 0.3	4	0.9 ± 0.2	4	0.8 ± 0.1
CHOL(mmol/L)	First Observation (Acclimation)	4	4.36 ± 0.83	4	3.40 ± 0.81	4	3.25 ± 0.37	4	4.08 ± 0.99
	Second Observation (Acclimation)	4	4.20 ± 0.74	4	3.50 ± 0.91	4	3.15 ± 0.43	4	4.10 ± 0.99
	Day 2	4	4.27 ± 0.87	4	3.42 ± 0.92	4	3.13 ± 0.47	4	4.42 ± 1.06
	Day 15	4	4.27 ± 0.96	4	3.66 ± 1.07	4	3.12 ± 0.46	4	4.02 ± 0.67
TG(mmol/L)	First Observation (Acclimation)	4	0.54 ± 0.11	4	0.46 ± 0.04	4	0.44 ± 0.10	4	0.60 ± 0.09
	Second Observation (Acclimation)	4	0.47 ± 0.10	4	0.40 ± 0.04	4	0.47 ± 0.07	4	0.53 ± 0.10
	Day 2	4	0.40 ± 0.08	4	0.31 ± 0.05	4	0.34 ± 0.06	4	0.41 ± 0.06
	Day 15	4	0.43 ± 0.09	4	0.43 ± 0.03	4	0.45 ± 0.10	4	0.49 ± 0.10
K+ (mmol/L)	First Observation (Acclimation)	4	4.72 ± 0.29	4	4.57 ± 0.07	4	4.45 ± 0.15	4	4.64 ± 0.20
	Second Observation (Acclimation)	4	4.54 ± 0.26	4	4.38 ± 0.15	4	4.40 ± 0.18	4	4.52 ± 0.17
	Day 2	4	4.67 ± 0.17	4	4.77 ± 0.29	4	4.64 ± 0.18	4	4.68 ± 0.18
	Day 15	4	4.72 ± 0.13	4	4.57 ± 0.10	4	4.65 ± 0.30	4	4.64 ± 0.19
Na+ (mmol/L)	First Observation (Acclimation)	4	148 ± 1	4	148 ± 2	4	148 ± 1	4	146 ± 1
	Second Observation (Acclimation)	4	144 ± 1	4	145 ± 1	4	145 ± 1	4	144 ± 1
	Day 2	4	143 ± 1	4	142 ± 1	4	143 ± 1	4	143 ± 1
	Day 15 ★	4	145.5 ± 0.6	4	147.3 ± 1.3 *	4	146.5 ± 0.6	4	144.8 ± 1.0
Cl- (mmol/L)	First Observation (Acclimation)	4	109.3 ± 1.0	4	109.4 ± 0.9	4	109.7 ± 2.3	4	108.2 ± 1.2
	Second Observation (Acclimation)	4	107.6 ± 0.8	4	108.3 ± 2.0	4	108.6 ± 1.2	4	106.6 ± 1.1
	Day 2	4	106.6 ± 1.1	4	105.2 ± 1.6	4	106.3 ± 1.3	4	106.3 ± 0.7
	Day 15	4	108.2 ± 0.7	4	110.1 ± 1.8	4	109.2 ± 0.7	4	107.9 ± 0.3
Ca (mmol/L)	First Observation (Acclimation)	4	2.94 ± 0.05	4	2.84 ± 0.04	4	2.88 ± 0.07	4	2.84 ± 0.07
	Second Observation (Acclimation)	4	2.93 ± 0.07	4	2.86 ± 0.03	4	2.84 ± 0.07	4	2.84 ± 0.04
	Day 2	4	2.92 ± 0.05	4	2.86 ± 0.06	4	2.81 ± 0.04	4	2.82 ± 0.09
	Day 15	4	2.91 ± 0.04	4	2.88 ± 0.04	4	2.81 ± 0.04 *	4	2.83 ± 0.06
P (mmol/L)	First Observation (Acclimation)	4	2.21 ± 0.13	4	2.04 ± 0.17	4	2.14 ± 0.18	4	2.01 ± 0.17
	Second Observation (Acclimation)	4	2.10 ± 0.06	4	1.95 ± 0.06	4	1.94 ± 0.08	4	2.03 ± 0.21
	Day 2	4	2.10 ± 0.15	4	2.03 ± 0.08	4	1.99 ± 0.15	4	1.85 ± 0.20
	Day 15	4	2.08 ± 0.10	4	1.98 ± 0.11	4	1.89 ± 0.08	4	1.90 ± 0.16
AMY-P (U/L)	First Observation (Acclimation)	4	376.7 ± 98.8	4	415.2 ± 43.3	4	416.9 ± 77.8	4	377.1 ± 70.0
	Second Observation (Acclimation)	4	381.5 ± 103.7	4	408.4 ± 47.9	4	417.1 ± 93.3	4	373.3 ± 85.6
	Day 2	4	364.6 ± 104.6	4	344.0 ± 76.4	4	347.4 ± 61.0	4	306.7 ± 55.6
	Day 15	4	372.4 ± 79.1	4	430.0 ± 65.9	4	407.8 ± 80.1	4	388.3 ± 74.8
LIPC (U/L)	First Observation (Acclimation)	4	32.5 ± 13.3	4	30.7 ± 13.1	4	25.9 ± 7.4	4	36.3 ± 6.0
	Second Observation (Acclimation)	4	36.5 ± 14.7	4	33.6 ± 12.7	4	32.0 ± 8.1	4	44.9 ± 6.2
	Day 2	4	29.6 ± 9.5	4	26.7 ± 7.3	4	26.1 ± 4.6	4	36.5 ± 7.1
	Day 15	4	34.6 ± 11.6	4	32.1 ± 11.7	4	32.2 ± 11.5	4	45.3 ± 8.2
Note: TBIL, TG, Crea, Na⁺, K⁺, Cl⁻, P, and AMY-P correspond to BILT, TRIG, CREP, Na, K, Cl, PHOS, and AMYP, respectively, in the Pristima system. ★ For the purpose of reflecting inter-group differences, Na+ values on Day 15 are rounded to one decimal place. * indicates a statistically significant difference from the control group (P ≤ 0.05).
Table S5.6 Effects of Oral Gavage Administration of JBD0131 on Urinalysis Parameters in Beagle Dogs
Parameter	Grade 1) 2) 3)		Control group	Vehicle group	500 mg/kg group	1000 mg/kg group
Urine clarity	First test during the acclimation period
	Clear		0	2	0	1
	Turbid		4	2	4	3
	n		4	4	4	4
	Second test during the acclimation period
	Clear		1	2	1	0
	Turbid		3	2	3	4
	n		4	4	4	4
	Day 15
	Clear		3	4	4	2
	Turbid		1	0	0	2
	n		4	4	4	4
Urine color	First test during the acclimation period
	Yellow		2	4	3	4
	Dark yellow		2	0	1	0
	n		4	4	4	4
	Second test during the acclimation period
	Yellow		1	2	3	4
	Dark yellow		3	2	1	0
	n		4	4	4	4
	Day 15
	Yellow		3	4	4	4
	Dark yellow		1	0	0	0
	n		4	4	4	4
Glucose(mmol/L)	First test during the acclimation period
	Negative		4	4	4	4
	n		4	4	4	4
	Second test during the acclimation period
	Negative		4	4	4	4
	n		4	4	4	4
	Day 15
	Negative		4	4	4	4
	n		4	4	4	4
Bilirubin	First test during the acclimation period
	Negative		4	4	4	3
	Slight		0	0	0	1
	n		4	4	4	4
	Second test during the acclimation period
	Negative		3	2	4	4
	Slight		1	2	0	0
	n		4	4	4	4
	Day 15
	Negative		4	4	4	4
	n		4	4	4	4
Ketone (mmol/L)	First test during the acclimation period
	Negative		4	4	4	4
	n		4	4	4	4
	Second test during the acclimation period
	Negative		4	4	4	4
	n		4	4	4	4
	Day 15
	Negative		3	3	4	4
	1.5		1	1	0	0
	n		4	4	4	4
Urine specific gravity	First test during the acclimation period
	1.015		0	1	0	0
	1.02		0	0	1	2
	1.025		0	0	2	0
	≥1.030		4	3	1	2
	n		4	4	4	4
	Second test during the acclimation period				*	*
	1.01		0	0	2	1
	1.015		0	1	0	2
	1.02		0	0	0	1
	1.025		0	0	1	0
	≥1.030		4	3	1	0
	n		4	4	4	4
	Day 15
	≤1.005		0	0	1	1
	1.01		0	0	1	2
	1.015		1	1	0	0
	1.02		0	1	0	0
	1.025		1	0	0	0
	≥1.030		2	2	2	1
	n		4	4	4	4
Urine occult blood	First test during the acclimation period
	Negative		4	4	4	4
	n		4	4	4	4
	Second test during the acclimation period
	Negative		4	4	4	4
	n		4	4	4	4
	Day 15
	Negative		4	4	4	4
	n		4	4	4	4
pH	First test during the acclimation period
	5.5		3	2	0	2
	6		1	0	2	2
	6.5		0	1	2	0
	7		0	1	0	0
	n		4	4	4	4
	Second test during the acclimation period
	5.5		2	1	1	0
	6		2	1	2	1
	6.5		0	2	1	2
	7		0	0	0	1
	n		4	4	4	4
	Day 15
	6		2	0	1	1
	6.5		1	2	0	0
	7		1	1	1	1
	7.5		0	1	1	2
	8.5		0	0	1	0
	n		4	4	4	4
Protein (g/L)	First test during the acclimation period
	Negative		3	4	3	4
	0.3		1	0	1	0
	n		4	4	4	4
	Second test during the acclimation period
	Negative		3	3	4	4
	0.3		1	1	0	0
	n		4	4	4	4
	Day 15
	Negative		3	4	3	4
	0.3		1	0	1	0
	n		4	4	4	4
Urobilinogen (μmol/L)	First test during the acclimation period
	3.2		4	4	4	4
	n		4	4	4	4
	Second test during the acclimation period
	3.2		3	4	4	4
	16		1	0	0	0
	n		4	4	4	4
	Day 15
	3.2		4	4	4	4
	n		4	4	4	4
Nitrite	First test during the acclimation period
	Negative		4	4	4	4
	n		4	4	4	4
	Second test during the acclimation period
	Negative		4	4	4	4
	n		4	4	4	4
	Day 15
	Negative		4	4	4	4
	n		4	4	4	4
Leukocytes	First test during the acclimation period
	Negative		3	3	0	3
	Trace		0	0	2	1
	1+		1	1	2	0
	n		4	4	4	4
	Second test during the acclimation period
	Negative		2	3	3	3
	Trace		2	0	1	0
	1+		0	1	0	1
	n		4	4	4	4
	Day 15
	Negative		4	4	4	3
	1+		0	0	0	1
	n		4	4	4	4
Note: 1)For urine ketones, occult blood, and protein, reported results of "trace," "trace-hemolytic," or "trace-intact" are all considered negative. 2)For urine occult blood assessed by microscopy, "0-3/HPF (high-power field, HPF)" is considered negative. 3)For leukocytes, if assessed by microscopy, "0-5/HPF" is considered negative; if measured by an instrument, "Ca 15 Cells/μL" is converted to "…

## Sheet: Table S6
Table 6.1 Effects of Oral Gavage Administration of JBD0131 on Body Weight of Male SD Rats (g)
Time point	Control group		Vehicle group		30 mg/kg group		120 mg/kg group		480 mg/kg group
	n	Mean ± SD	n	Mean ± SD	n	Mean ± SD	n	Mean ± SD	n	Mean ± SD
Pre-dose	15	224.7 ± 5.3	15	226.0 ± 6.7	15	222.8 ± 8.5	15	223.0 ± 7.3	15	222.8 ± 4.9
Dosing day 4	15	249.4 ± 7.7	15	250.7 ± 9.3	15	248.6 ± 8.8	15	247.3 ± 10.4	15	246.7 ± 7.2
Dosing day 8	15	291.3 ± 10.0	15	293.0 ± 13.7	15	290.7 ± 11.4	15	287.6 ± 14.5	15	286.9 ± 7.7
Dosing day 11	15	316.9 ± 13.8	15	321.5 ± 17.8	15	318.7 ± 16.3	15	313.6 ± 18.4	15	314.5 ± 9.9
Dosing day 15	15	345.9 ± 15.9	15	349.7 ± 24.4	15	348.4 ± 18.3	15	344.5 ± 22.8	15	343.6 ± 15.4
Dosing day 18	15	364.3 ± 17.5	15	371.0 ± 26.5	15	368.1 ± 21.7	15	363.2 ± 25.5	15	361.4 ± 17.8
Dosing day 22	15	388.8 ± 22.3	15	395.2 ± 31.0	15	394.5 ± 24.4	15	387.0 ± 30.2	15	385.5 ± 21.2
Dosing day 25	15	401.2 ± 23.3	15	411.5 ± 33.2	15	411.4 ± 26.6	15	401.1 ± 32.3	15	400.7 ± 23.7
Recovery day 1	5	416.1 ± 20.6	5	404.4 ± 15.2	5	423.3 ± 33.4	5	416.8 ± 34.0	5	411.9 ± 25.9
Recovery day 8	5	453.5 ± 23.9	5	440.0 ± 17.5	5	458.0 ± 41.6	5	455.9 ± 51.2	5	445.8 ± 27.2
Recovery day 15	5	480.1 ± 29.6	5	465.3 ± 20.9	5	481.6 ± 41.6	5	482.7 ± 53.9	5	480.9 ± 30.8
Recovery day 22	5	502.3 ± 31.2	5	483.0 ± 17.6	5	506.3 ± 50.6	5	501.4 ± 62.8	5	500.5 ± 34.6
Table 6.2 Effects of Oral Gavage Administration of JBD0131 on Body Weight of Female SD Rats (g)
Time point	Control group		Vehicle group		30 mg/kg group		120 mg/kg group		480 mg/kg group
	n	Mean ± SD	n	Mean ± SD	n	Mean ± SD	n	Mean ± SD	n	Mean ± SD
Pre-dose	15	187.2 ± 8.1	15	185.7 ± 9.1	15	179.5 ± 7.4	15	183.1 ± 12.1	15	183.2 ± 9.0
Dosing day 4	15	196.2 ± 6.5	15	199.4 ± 9.6	15	192.0 ± 10.8	15	194.9 ± 9.9	15	191.4 ± 10.6
Dosing day 8	15	209.4 ± 8.3	15	213.9 ± 14.0	15	203.9 ± 12.5	15	209.3 ± 13.8	15	206.1 ± 12.0
Dosing day 11	15	219.5 ± 8.6	15	220.0 ± 15.0	15	216.4 ± 12.0	15	221.1 ± 16.2	15	214.9 ± 13.5
Dosing day 15	15	228.5 ± 9.9	15	231.7 ± 15.9	15	226.1 ± 15.2	15	230.6 ± 19.9	15	222.9 ± 13.7
Dosing day 18	15	234.7 ± 12.2	15	239.7 ± 16.9	15	230.7 ± 17.0	15	232.8 ± 23.8	15	228.5 ± 11.4
Dosing day 22	15	240.0 ± 10.4	15	246.5 ± 17.1	15	240.6 ± 16.9	15	239.2 ± 24.3	15	235.6 ± 11.1
Dosing day 25	15	246.2 ± 8.0	15	251.4 ± 19.4	15	242.5 ± 18.0	15	244.0 ± 23.8	15	239.0 ± 13.8
Recovery day 1	5	256.4 ± 12.3	5	260.6 ± 14.8	5	255.7 ± 12.2	5	253.4 ± 15.2	5	242.2 ± 19.1
Recovery day 8	5	266.4 ± 11.3	5	274.9 ± 16.2	5	268.8 ± 10.2	5	262.6 ± 27.7	5	260.9 ± 31.0
Recovery day 15	5	275.8 ± 12.0	5	280.4 ± 19.3	5	277.8 ± 10.4	5	276.6 ± 24.0	5	267.6 ± 38.2
Recovery day 22	5	280.8 ± 11.3	5	284.6 ± 20.8	5	285.5 ± 10.3	5	278.1 ± 27.6	5	271.2 ± 29.3
Table 6.3 Effects of Oral Gavage Administration of JBD0131 on Food Consumption of Male SD Rats (g/rat/cage/day)
Test period	Control group		Vehicle group		30 mg/kg group		120 mg/kg group		480 mg/kg group
	n	Mean ± SD	n	Mean ± SD	n	Mean ± SD	n	Mean ± SD	n	Mean ± SD
Dosing days 2–3	15	23.6 ± 1.1	15	23.3 ± 1.8	15	24.3 ± 1.2	15	24.6 ± 2.7	15	23.2 ± 1.8
Dosing days 5-6	15	25.5 ± 0.6	15	25.3 ± 1.4	15	26.5 ± 1.1 *	15	26.4 ± 1. 5	15	24.9 ± 0.7
Dosing days 9-10	15	26.9 ± 0.3	15	28.4 ± 1.9 *	15	27.6 ± 1.6	15	27.2 ± 1.1	15	28.2 ± 1.1 *
Dosing days 12–13	15	28.4 ± 1.3	15	29.0 ± 2.2	15	30.4 ± 1 .0 *	15	30.1 ± 1.0 *	15	30.0 ± 1.9 *
Dosing days 16-17	15	27.8 ± 0.8	15	29.4 ± 2.4 *	15	27.8 ± 1.0	15	28.2 ± 2.2	15	29.6 ± 1.3 *
Dosing days 19-20	15	28.6 ± 1.1	15	30.5 ± 1.7 *	15	29.4 ± 1.8	15	29.5 ± 1.7	15	28.8 ± 1.7
Dosing days 23-24	15	27.6 ± 1.2	15	29.0 ± 2.0 *	15	30.4 ± 2.1 *	15	30.4 ± 2.4 *	15	29.9 ± 1.1 *
Dosing days 26-27	15	27.3 ± 0.8	15	29.4 ± 1.5 *	15	28.8 ± 0.8 *	15	29.3 ± 2.0 *	15	30.3 ± 1.3 *
Recovery days 2–3	5	26.8 ± 0.7	5	26.6 ± 2.4	5	29.5 ± 2.0 *	5	31.0 ± 2.8 *	5	28.2 ± 1.6
Recovery days 9-10	5	29.2 ± 0.8	5	28.0 ± 0.9	5	26.6 ± 0.2 *	5	26.7 ± 0.3 *	5	28.5 ± 1.5
Recovery days 16-17	5	29.3 ± 0.3	5	26.9 ± 1.6 *	5	27.3 ± 0.3	5	23.3 ± 2. 0 *	5	26.4 ± 1.5 *
Recovery days 23-24	5	30.1 ± 1.5	5	29.1 ± 2.2	5	30.3 ± 2.8	5	29.3 ± 1.0	5	28.6 ± 1.3
Note: *Compared with the control group, the difference in means was statistically significant (P ≤ 0.05).
Table 6.4 Effects of Oral Gavage Administration of JBD0131 on Food Consumption of Female SD Rats (g/rat/cage/day)
Test period	Control group		Vehicle group		30 mg/kg group		120 mg/kg group		480 mg/kg group
	n	Mean ± SD	n	Mean ± SD	n	Mean ± SD	n	Mean ± SD	n	Mean ± SD
Dosing days 2–3	15	17.5 ± 1.2	15	19.1 ± 1.0 *	15	17.3 ± 1.8	15	18.9 ± 0.3 *	15	15.8 ± 2.0 *
Dosing days 5-6	15	16.8 ± 0.8	15	17.7 ± 0.7	15	17.4 ± 2.0	15	17.3 ± 1.1	15	17.3 ± 0.6
Dosing days 9-10	15	17.4 ± 1.6	15	18.1 ± 2.1	15	19.3 ± 2.0 *	15	18.6 ± 2.1	15	18.9 ± 0.9
Dosing days 12–13	15	19.7 ± 1.2	15	19.9 ± 2.0	15	17.2 ± 2.1 *	15	19.8 ± 2.8	15	19.5 ± 1.2
Dosing days 16-17	15	19.5 ± 1.3	15	18.8 ± 2.4	15	17.8 ± 1.9	15	18.8 ± 2.3	15	20.0 ± 2. 3
Dosing days 19-20	15	19.2 ± 1.6	15	19.6 ± 1.5	15	21.1 ± 0.8 *	15	19.7 ± 0.6	15	19.4 ± 1.7
Dosing days 23-24	15	20.3 ± 1.7	15	20.7 ± 0.9	15	21.7 ± 1.2	15	22.1 ± 0.8 *	15	20.5 ± 1.3
Dosing days 26-27	15	19.0 ± 1.7	15	19.7 ± 1.1	15	20.1 ± 1.7	15	21.1 ± 1.3 *	15	20.1 ± 1.6
Recovery days 2–3	5	19.3 ± 1.7	5	21.1 ± 2.8	5	25.2 ± 0.7 *	5	23.3 ± 0.7 *	5	22.3 ± 2.7
Recovery days 9-10	5	18.5 ± 1.7	5	19.1 ± 2.0	5	20.3 ± 2.7	5	14.7 ± 1.3	5	19.6 ± 3.4
Recovery days 16-17	5	17.8 ± 0.0	5	16.6 ± 4.1	5	15.7 ± 2.5	5	18.1 ± 1.0	5	14.8 ± 0.3
Recovery days 23-24	5	18.9 ± 1.2	5	22.8 ± 2.6 *	5	19.2 ± 0.3	5	18.3 ± 2.9	5	18.3 ± 0.7
Note: *Compared with the control group, the difference in means was statistically significant (P ≤ 0.05).
Table 6.5 Effects of Oral Gavage Administration of JBD0131 on Hematological Parameters in Male SD Rats
Parameter	Time point		Control group		Vehicle group		30 mg/kg group		120 mg/kg group		480 mg/kg group
			n	Mean ± SD	n	Mean ± SD	n	Mean ± SD	n	Mean ± SD	n	Mean ± SD
WBC (109/L)	End of dosing period		10	7.77 ± 2.01	10	8.06 ± 1.60	10	8.31 ± 2.45	10	8.42 ± 2.62	10	7.33 ± 1.27
	End of recovery period		5	7.98 ± 1.97	5	8.36 ± 2.01	5	8.40 ± 1.25	5	7.32 ± 2.22	5	7.63 ± 1.16
NEU% (%)	End of dosing period		10	10.9 ± 3.1	10	12.6 ± 4.9	10	11.4 ± 1.9	10	10.5 ± 3.9	10	9.9 ± 2.3
	End of recovery period		5	12.7 ± 2.4	5	23.3 ± 18.7	5	11.9 ± 3.9	5	13.3 ± 2.6	5	15.5 ± 2.8
LYMPH% (%)	End of dosing period		10	84.6 ± 5.1	10	82.0 ± 5.9	10	83.9 ± 2.3	10	84.9 ± 4.1	10	86.2 ± 3.0
	End of recovery period		5	83.2 ± 2.2	5	70.8 ± 17.9 *	5	84.2 ± 4.0	5	82.9 ± 2.7	5	80.4 ± 2.4
MONO% (%)	End of dosing period		10	1.6 ± 0.7	10	1.7 ± 0.4	10	1.5 ± 0.4	10	1.5 ± 0.6	10	1.4 ± 0.5
	End of recovery period		5	1.2 ± 0.3	5	1.3 ± 0.3	5	1.1 ± 0.3	5	0.9 ± 0.1	5	1.4 ± 0.6
EOS% (%)	End of dosing period		10	0.95 ± 0.40	10	1.01 ± 0.31	10	0.83 ± 0.20	10	0.94 ± 0.38	10	0.73 ± 0.23
	End of recovery period		5	1.00 ± 0.38	5	1.40 ± 0.58	5	0.86 ± 0.15	5	1.28 ± 0.59	5	0.94 ± 0.23
BASO% (%)	End of dosing period		10	0.09 ± 0.07	10	0.10 ± 0.05	10	0.10 ± 0 .05	10	0.09 ± 0.07	10	0.07 ± 0.05
	End of recovery period		5	0.12 ± 0.04	5	0.04 ± 0.05	5	0.08 ± 0.04	5	0.08 ± 0.08	5	0.08 ± 0.04
NEU (109/L)	End of dosing period		10	0.81 ± 0.23	10	1.02 ± 0.42	10	0.96 ± 0.40	10	0.83 ± 0.24	10	0.72 ± 0.17
	End of recovery period		5	0.99 ± 0.21	5	2.14 ± 2.19	5	0.97 ± 0.22	5	0.93 ± 0.16	5	1.17 ± 0.20
LYMPH (109/L)	End of dosing period		10	6.64 ± 1.93	10	6.62 ± 1.49	10	6.96 ± 1.98	10	7.22 ± 2.50	10	6.33 ± 1.22
	End of recovery period		5	6.66 ± 1.73	5	5.71 ± 1.33	5	7.11 ± 1.33	5	6.11 ± 2.00	5	6.15 ± 1.07
MONO (109/L)	End of dosing period		10	0.11 ± 0.03	10	0.14 ± 0.04	10	0.13 ± 0.06	10	0.11 ± 0.04	10	0.10 ± 0.04
	End of recovery period		5	0.09 ± 0.02	5	0.11 ± 0.05	5	0.09 ± 0.01	5	0.07 ± 0.03	5	0.10 ± 0.04
EOS (109/L)	End of dosing period		10	0.072 ± 0.030	10	0.080 ± 0.022	10	0.066 ± 0.022	10	0.073 ± 0.024	10	0.053 ± 0.013
	End of recovery period		5	0.076 ± 0.027	5	0.114 ± 0.047	5	0.072 ± 0.018	5	0.086 ± 0.022	5	0.070 ± 0.014
BASO (109/L)	End of dosing period		10	0.008 ± 0.006	10	0.008 ± 0.004	10	0.006 ± 0.007	10	0.007 ± 0.007	10	0.002 ± 0.004
	End of recovery period		5	0.006 ± 0.009	5	0.004 ± 0.005	5	0.006 ± 0.005	5	0.006 ± 0.005	5	0.006 ± 0.005
RBC (1012/L)	End of dosing period		10	7.95 ± 0.45	10	7.65 ± 0.69	10	7.80 ± 0.21	10	7.84 ± 0.32	10	7.55 ± 0.39
	End of recovery period		5	8.34 ± 0.45	5	8.30 ± 0.37	5	8.46 ± 0.46	5	8.18 ± 0.37	5	8.28 ± 0.29
HGB (g/L)	End of dosing period		10	152 ± 6	10	148 ± 12	10	148 ± 5	10	150 ± 6	10	143 ± 7
	End of recovery period		5	144 ± 7	5	145 ± 7	5	145 ± 3	5	147 ± 3	5	146 ± 5
HCT (%)	End of dosing period		10	46.3 ± 2.0	10	45.4 ± 3.8	10	46.1 ± 1.6	10	46.2 ± 1.5	10	43.9 ± 2.5
	End of recovery period		5	44.2 ± 1.6	5	44.2 ± 1.9	5	44.4 ± 1.4	5	44.9 ± 0.9	5	44.5 ± 1.6
MCV (fL)	End of dosing period		10	58.3 ± 2.0	10	59.4 ± 1.4	10	59.1 ± 2.4	10	59.0 ± 1.7	10	58.2 ± 1.5
	End of recovery period		5	53.1 ± 1.5	5	53.3 ± 1.9	5	52.5 ± 1.3	5	54.9 ± 1.7	5	53.8 ± 0.4
MCH (pg)	End of dosing period		10	19.1 ± 0.6	10	19.4 ± 0.4	10	19.0 ± 0.7	10	19.2 ± 0.5	10	19.0 ± 0.5
	End of recovery period		5	17.3 ± 0.5	5	17.6 ± 0.8	5	17.2 ± 0.6	5	18.0 ± 0.6	5	17.7 ± 0.2
MCHC (g/L)	End of dosing period		10	328 ± 6	10	326 ± 5	10	322 ± 3	10	325 ± 5	10	326 ± 5
	End of recovery period		5	327 ± 7	5	329 ± 6	5	327 ± 5	5	328 ± 2	5	328 ± 4
PLT (109/L)	End of dosing period		10	924 ± 83	10	896 ± 82	10	993 ± 99	10	949 ± 82	10	983 ± 61
	End of recovery period		5	857 ± 58	5	906 ± 117	5	864 ± 60	5	854 ± 55	5	831 ± 75
RET % (%)	End of dosing period		10	1.90 ± 0.49	10	2.46 ± 0.80	10	2.38 ± 0.44	10	2.17 ± 0.31	10	2.47 ± 0.48
	End of recovery period		5	1.99 ± 0.31	5	1.84 ± 0.26	5	2.00 ± 0.29	5	1.93 ± 0.15	5	2.02 ± 0.24
RET (1012/L)	End of dosing period		10	0.150 ± 0.035	10	0.183 ± 0.035	10	0.185 ± 0.033	10	0.170 ± 0.022	10	0.187 ± 0.035
	End of recovery period		5	0.165 ± 0.020	5	0.153 ± 0.016	5	0.170 ± 0.023	5	0.158 ± 0.011	5	0.169 ± 0.020
FIB (g/L)	End of dosing period		10	2.13 ± 0.16	10	2.36 ± 0.59	10	2.08 ± 0.09	10	2.14 ± 0.12	10	2.04 ± 0.10
	End of recovery period		5	2.05 ± 0.11	5	2.11 ± 0.28	5	2.11 ± 0.12	5	1.98 ± 0.18	5	2.13 ± 0.25
APTT (sec)	End of dosing period		10	16.2 ± 1.5	10	14.4 ± 0.8 *	10	14.6 ± 0.7 *	10	14.8 ± 1.2 *	10	15.6 ± 1.1
	End of recovery period		5	13.7 ± 1.4	5	11.9 ± 2.2	5	12.3 ± 1.5	5	13.6 ± 0.3	5	11.6 ± 1.5
PT (sec)	End of dosing period		10	9.7 ± 0.6	10	9.0 ± 0.9	10	9.7 ± 0.7	10	9.6 ± 0.5	10	9.6 ± 0.4
	End of recovery period		5	9.4 ± 0.8	5	8.9 ± 0.7	5	8.6 ± 0.3	5	9.2 ± 0.5	5	8.9 ± 0.5
Note: *Compared with the control group, the difference in means was statistically significant (P ≤ 0.05).
Table 6.6 Effects of Oral Gavage Administration of JBD0131 on Hematological Parameters in Female SD Rats
Parameter	Time point		Control group		Vehicle group		30 mg/kg group		120 mg/kg group		480 mg/kg group
			n	Mean ± SD	n	Mean ± SD	n	Mean ± SD	n	Mean ± SD	n	Mean ± SD
WBC (109/L)	End of dosing period		10	4.42 ± 1.08	10	5.21 ± 1.37	10	6.45 ± 1.98 *	10	4.87 ± 1.26	10	5.43 ± 1.37
	End of recovery period		5	4.74 ± 1.23	5	4.47 ± 0.95	5	3.67 ± 0.72	5	3.82 ± 0.89	5	3.48 ± 0.83
NEU% (%)	End of dosing period		10	11.2 ± 3.0	10	10.1 ± 2.7	10	7.9 ± 3.3	10	11.6 ± 3.7	10	8.4 ± 1.8
	End of recovery period		5	9.3 ± 3.2	5	11.4 ± 1.8	5	10.8 ± 4.5	5	12.3 ± 3.3	5	11.5 ± 3.1
LYMPH% (%)	End of dosing period		10	84.6 ± 3.2	10	85.8 ± 2.6	10	88.0 ± 4. 2	10	84.6 ± 4.1	10	87.9 ± 2.3
	End of recovery period		5	86.5 ± 3.9	5	84.0 ± 3.4	5	84.9 ± 4.9	5	83.2 ± 2.8	5	83.6 ± 3.1
MONO% (%)	End of dosing period		10	1.2 ± 0.5	10	1.4 ± 0.5	10	1.2 ± 0.5	10	1.1 ± 0.5	10	0.9 ± 0.2
	End of recovery period		5	1.2 ± 0.5	5	1.0 ± 0.4	5	1.1 ± 0.4	5	1.0 ± 0.2	5	1.4 ± 0.5
EOS% (%)	End of dosing period		10	1.07 ± 0.51	10	1.05 ± 0.41	10	0.97 ± 0.38	10	1.10 ± 0.40	10	0.96 ± 0.25
	End of recovery period		5	1.40 ± 0.59	5	1.24 ± 0.23	5	1.28 ± 0.41	5	1.20 ± 0.24	5	1.66 ± 0.93
BASO% (%)	End of dosing period		10	0.05 ± 0.05	10	0.07 ± 0.07	10	0.07 ± 0.05	10	0.09 ± 0.06	10	0.05 ± 0.05
	End of recovery period		5	0.06 ± 0.05	5	0.08 ± 0.04	5	0.06 ± 0.05	5	0.04 ± 0.05	5	0.06 ± 0.09
NEU (109/L)	End of dosing period		10	0.48 ± 0.14	10	0.51 ± 0.16	10	0.49 ± 0.18	10	0.56 ± 0.24	10	0.47 ± 0.20
	End of recovery period		5	0.43 ± 0.20	5	0.50 ± 0.05	5	0.38 ± 0.13	5	0.46 ± 0.10	5	0.38 ± 0.05
LYMPH (109/L)	End of dosing period		10	3.75 ± 0.94	10	4.48 ± 1.21	10	5.71 ± 1.89	10	4.13 ± 1.09	10	4.77 ± 1.20
	End of recovery period		5	4.11 ± 1.13	5	3.77 ± 0.93	5	3.13 ± 0.76	5	3.18 ± 0.79	5	2.93 ± 0.81
MONO (109/L)	End of dosing period		10	0.05 ± 0.03	10	0.07 ± 0.03	10	0.07 ± 0.03	10	0.06 ± 0.03	10	0.05 ± 0.02
	End of recovery period		5	0.06 ± 0.02	5	0.04 ± 0.00	5	0.04 ± 0.02	5	0.03 ± 0.01	5	0.05 ± 0.03
EOS (109/L)	End of dosing period		10	0.048 ± 0.022	10	0.054 ± 0.020	10	0.059 ± 0.012	10	0.055 ± 0.027	10	0.051 ± 0.014
	End of recovery period		5	0.060 ± 0.016	5	0.056 ± 0.018	5	0.046 ± 0.005	5	0.046 ± 0.015	5	0.056 ± 0.027
BASO (109/L)	End of dosing period		10	0.001 ± 0.003	10	0.001 ± 0.003	10	0.006 ± 0.005	10	0.005 ± 0.005	10	0.003 ± 0.005
	End of recovery period		5	0.000 ± 0.000	5	0.002 ± 0.004	5	0.000 ± 0.000	5	0.000 ± 0.000	5	0.002 ± 0.004
RBC (1012/L)	End of dosing period		10	7.14 ± 0.39	10	7.29 ± 0.28	10	7.16 ± 0.30	10	7.14 ± 0.10	10	6.93 ± 0.22
	End of recovery period		5	7.62 ± 0.53	5	7.63 ± 0.50	5	7.62 ± 0.27	5	7.41 ± 0.13	5	7.65 ± 0.25
HGB (g/L)	End of dosing period		10	135 ± 5	10	139 ± 5	10	136 ± 6	10	135 ± 5	10	132 ± 5
	End of recovery period		5	139 ± 6	5	139 ± 7	5	141 ± 2	5	137 ± 4	5	142 ± 6
HCT (%)	End of dosing period		10	40.2 ± 2.0	10	41.3 ± 1.9	10	40.6 ± 2.3	10	40.4 ± 1.5	10	39.5 ± 1.5
	End of recovery period		5	41.8 ± 2.3	5	42.1 ± 2.1	5	42.4 ± 0.9	5	41.4 ± 0.9	5	42.8 ± 1.5
MCV (fL)	End of dosing period		10	56.4 ± 2.2	10	56.6 ± 1.5	10	56.8 ± 1.7	10	56.5 ± 1.7	10	57.0 ± 1.2
	End of recovery period		5	54.9 ± 1.3	5	55.2 ± 1.7	5	55.7 ± 2.0	5	55.9 ± 1.6	5	56.0 ± 1.4
MCH (pg)	End of dosing period		10	18.9 ± 0.8	10	19.1 ± 0.5	10	19.0 ± 0.5	10	18.9 ± 0.5	10	19.1 ± 0.3
	End of recovery period		5	18.3 ± 0.7	5	18.3 ± 0.5	5	18.5 ± 0.7	5	18.4 ± 0.6	5	18.6 ± 0.4
MCHC (g/L)	End of dosing period		10	335 ± 5	10	336 ± 3	10	336 ± 7	10	334 ± 3	10	335 ± 7
	End of recovery period		5	333 ± 6	5	331 ± 2	5	333 ± 3	5	330 ± 3	5	332 ± 4
PLT (109/L)	End of dosing period		10	943 ± 85	10	979 ± 120	10	988 ± 54	10	965 ± 98	10	1099 ± 114 *
	End of recovery period		5	870 ± 75	5	912 ± 55	5	864 ± 71	5	1020 ± 67 *	5	876 ± 30
RET % (%)	End of dosing period		10	2.14 ± 0.57	10	2.31 ± 0.50	10	2.32 ± 0.40	10	2.52 ± 0.51	10	2.42 ± 0.42
	End of recovery period		5	1.76 ± 0.49	5	2.02 ± 0.46	5	1.94 ± 0.11	5	2.03 ± 0.16	5	1.50 ± 0.38
RET (1012/L)	End of dosing period		10	0.151 ± 0.039	10	0.168 ± 0.034	10	0.166 ± 0.027	10	0.180 ± 0.037	10	0.168 ± 0.029
	End of recovery period		5	0.136 ± 0.041	5	0.152 ± 0.028	5	0.147 ± 0.007	5	0.150 ± 0.012	5	0.114 ± 0.026
FIB (g/L)	End of dosing period		10	1.44 ± 0.11	10	1.57 ± 0.14	10	1.68 ± 0.14 *	10	1.66 ± 0.14 *	10	1.69 ± 0.17 *
	End of recovery period		5	1.49 ± 0.17	5	1.51 ± 0.13	5	1.49 ± 0.15	5	1.55 ± 0.10	5	1.45 ± 0.14
APTT (sec)	End of dosing period		10	15.0 ± 1.3	10	15.1 ± 1.6	10	14.4 ± 1.9	10	14.4 ± 1.3	10	13.3 ± 1.1
	End of recovery period		5	12.0 ± 1.7	5	12.8 ± 1.1	5	13.4 ± 3.6	5	13.4 ± 1.6	5	12.4 ± 1.3
PT (sec)	End of dosing period		10	7.7 ± 0.3	10	8.2 ± 0.4	10	7.7 ± 0.4	10	8.1 ± 0.6	10	7.9 ± 0.7
	End of recovery period		5	8.0 ± 0.4	5	7.9 ± 0.3	5	8.0 ± 0.4	5	8.1 ± 0.3	5	8.0 ± 0.3
Note: *Compared with the control group, the difference in means was statistically significant (P ≤ 0.05).
Table 6.7 Effects of Oral Gavage Administration of JBD0131 on Serum Biochemical Parameters in Male SD Rats
Parameter	Time point		Control group		Vehicle group		30 mg/kg group		120 mg/kg group		480 mg/kg group
			n	Mean ± SD	n	Mean ± SD	n	Mean ± SD	n	Mean ± SD	n	Mean ± SD
ALB (g/L)	End of dosing period		10	38.2 ± 1.5	10	38.3 ± 2.1	10	39.4 ± 1.2	10	38.8 ± 1.1	10	38.5 ± 1.2
	End of recovery period		5	40.1 ± 1.4	5	38.6 ± 1.6	5	39.1 ± 1.8	5	37.4 ± 1.7	5	39.7 ± 1.8
TP (g/L)	End of dosing period		10	54.7 ± 2.1	10	55.0 ± 2.8	10	56.1 ± 1.6	10	54.1 ± 1.7	10	53.6 ± 1.7
	End of recovery period		5	57.6 ± 3.2	5	56.8 ± 1.0	5	58.5 ± 2.5	5	56.7 ± 2.3	5	57.5 ± 2.1
AST (U/L)	End of dosing period		10	105.3 ± 17.3	10	104.7 ± 21.9	10	96.8 ± 14.4	10	101.4 ± 17.9	10	103.7 ± 29.1
	End of recovery period		5	116.5 ± 24.6	5	122.1 ± 30.9	5	120.8 ± 30.5	5	101.0 ± 18.6	5	116.1 ± 14.8
ALT (U/L)	End of dosing period		10	36.5 ± 6.3	10	33.7 ± 4.5	10	38.2 ± 9.2	10	34.5 ± 6.9	10	34.8 ± 19.0
	End of recovery period		5	40.4 ± 7.5	5	44.6 ± 22.9	5	46.4 ± 12.8	5	35.4 ± 4.6	5	41.2 ± 11.0
TBIL (μmol/L)	End of dosing period		10	1.0 ± 0.2	10	1.1 ± 0.5	10	1.0 ± 0.3	10	1.0 ± 0.2	10	0.8 ± 0.2
	End of recovery period		5	1.3 ± 0.2	5	1.9 ± 1.1	5	1.4 ± 0.4	5	1.6 ± 0.3	5	1.2 ± 0.3
CK (U/L)	End of dosing period		10	619 ± 249	10	626 ± 259	10	567 ± 229	10	613 ± 273	10	546 ± 145
	End of recovery period		5	632 ± 195	5	584 ± 153	5	595 ± 229	5	426 ± 213	5	543 ± 200
CHOL (mmol/L)	End of dosing period		10	1.33 ± 0.14	10	1.40 ± 0.25	10	1.32 ± 0.18	10	1.30 ± 0.24	10	1.47 ± 0.38
	End of recovery period		5	1.43 ± 0.33	5	1.61 ± 0.45	5	1.43 ± 0.18	5	1.40 ± 0.32	5	1.35 ± 0.19
Ca (mmol/L)	End of dosing period		10	2.67 ± 0.06	10	2.70 ± 0.05	10	2.68 ± 0.05	10	2.66 ± 0.06	10	2.63 ± 0.05
	End of recovery period		5	2.64 ± 0.04	5	2.59 ± 0.10	5	2.72 ± 0.13	5	2.55 ± 0.05 *	5	2.67 ± 0.03
TG (mmol/L)	End of dosing period		10	0.58 ± 0.30	10	0.56 ± 0.21	10	0.39 ± 0.16	10	0.37 ± 0.14	10	0.40 ± 0.15
	End of recovery period		5	0.44 ± 0.11	5	0.70 ± 0. 36	5	0.55 ± 0.24	5	0.46 ± 0.10	5	0.44 ± 0.14
Crea (μmol/L)	End of dosing period		10	18.9 ± 1.3	10	18.9 ± 2.8	10	18.2 ± 1.7	10	19.4 ± 1.2	10	18.5 ± 1.8
	End of recovery period		5	22.4 ± 1.8	5	21.8 ± 4.1	5	22.0 ± 4.3	5	21.8 ± 2.5	5	22.6 ± 2.7
GLU (mmol/L)	End of dosing period		10	7.01 ± 0.65	10	7.35 ± 1.08	10	7.02 ± 0.87	10	7.13 ± 0.65	10	7.05 ± 0.77
	End of recovery period		5	7.08 ± 0.46	5	7.66 ± 0.59	5	7.61 ± 0.66	5	7.00 ± 0.79	5	7.98 ± 0.53
Urea (mmol/L)	End of dosing period		10	5.04 ± 0.43	10	5.19 ± 0.77	10	5.05 ± 0.70	10	4.70 ± 0.47	10	4.19 ± 0.55 *
	End of recovery period		5	5.48 ± 1.23	5	5.27 ± 0.83	5	5.81 ± 1.19	5	5.45 ± 0.34	5	5.76 ± 0.17
GGT (U/L)	End of dosing period		10	-0.2 ± 0.4	10	-0.4 ± 0.3	10	-0.3 ± 0.7	10	-0.4 ± 0.4	10	-0.6 ± 0.6
	End of recovery period		5	-0.4 ± 0.4	5	-0.1 ± 0.7	5	-0.1 ± 0.3	5	0.0 ± 0.6	5	0.1 ± 0.5
P (mmol/L)	End of dosing period		10	2.73 ± 0.15	10	2.83 ± 0.23	10	2.86 ± 0.08	10	2.90 ± 0.10	10	2.83 ± 0.12
	End of recovery period		5	2.67 ± 0.19	5	2.54 ± 0.13	5	2.74 ± 0.17	5	2.49 ± 0.12	5	2.74 ± 0.15
ALP (U/L)	End of dosing period		10	142.1 ± 33.9	10	157.4 ± 25.7	10	153.2 ± 32.2	10	155.1 ± 35.4	10	136.1 ± 41.8
	End of recovery period		5	111.5 ± 20.5	5	110.3 ± 20 .2	5	95.2 ± 8.3	5	92.5 ± 26.0	5	108.5 ± 15.0
LDH (U/L)	End of dosing period		10	1174 ± 510	10	1089 ± 376	10	965 ± 359	10	1043 ± 404	10	1017 ± 319
	End of recovery period		5	1208 ± 380	5	1120 ± 343	5	1193 ± 547	5	732 ± 309	5	1065 ± 308
AMY-P (U/L)	End of dosing period		10	1352.0 ± 166.4	10	1482.7 ± 278.8	10	1393.7 ± 199.0	10	1378.5 ± 89.3	10	1517.9 ± 187.9
	End of recovery period		5	1478.0 ± 95.0	5	1457.5 ± 322.7	5	1484.2 ± 176.0	5	1278.1 ± 122.5	5	1447.2 ± 163.8
LIPC (U/L)	End of dosing period		10	5.8 ± 0.3	10	5.8 ± 0.2	10	5.8 ± 0.3	10	6.0 ± 0.4	10	5.7 ± 0.4
	End of recovery period		5	6.2 ± 0.8	5	5.5 ± 0.5	5	5.4 ± 0.2	5	5.5 ± 0.6	5	5.5 ± 0.4
K+ (mmol/L)	End of dosing period		10	4.66 ± 0.17	10	4.76 ± 0.17	10	4.72 ± 0.20	10	4.65 ± 0.25	10	4.59 ± 0.20
	End of recovery period		5	4.75 ± 0.17	5	4.68 ± 0.31	5	4.71 ± 0.16	5	4.47 ± 0.12	5	4.58 ± 0.08
Na+ (mmol/L)	End of dosing period		10	143 ± 1	10	142 ± 1	10	143 ± 1	10	143 ± 1	10	143 ± 1
	End of recovery period		5	144 ± 1	5	144 ± 1	5	145 ± 1	5	145 ± 2	5	144 ± 1
Cl- (mmol/L)	End of dosing period		10	101.6 ± 1.3	10	101.7 ± 0.9	10	101.4 ± 0.7	10	102.0 ± 0.9	10	101.5 ± 1.3
	End of recovery period		5	103.7 ± 1.3	5	104.1 ± 1.0	5	103.4 ± 1.5	5	103.8 ± 2.2	5	103.6 ± 1.7
A/G	End of dosing period		10	2.33 ± 0.24	10	2.32 ± 0.32	10	2.37 ± 0.18	10	2.55 ± 0.28	10	2.57 ± 0.31
	End of recovery period		5	2.32 ± 0.26	5	2.13 ± 0.19	5	2.03 ± 0.18	5	1.98 ± 0.38	5	2.33 ± 0.65
Note: *Compared with the control group, the difference in means was statistically significant (P ≤ 0.05).
Table 6.8 Effects of Oral Gavage Administration of JBD0131 on Serum Biochemical Parameters in Female SD Rats
Parameter	Time point		Control group		Vehicle group		30 mg/kg group		120 mg/kg group		480 mg/kg group
			n	Mean ± SD	n	Mean ± SD	n	Mean ± SD	n	Mean ± SD	n	Mean ± SD
ALB (g/L)	End of dosing period		10	44.2 ± 3.4	10	42.3 ± 3.0	10	43.6 ± 3.6	10	40.8 ± 1.7	10	40.9 ± 3.0
	End of recovery period		5	47.9 ± 3.2	5	48.2 ± 1.9	5	47.2 ± 2.1	5	46.6 ± 5.6	5	45.4 ± 2.3
TP (g/L)	End of dosing period		10	58.7 ± 5.1	10	57.1 ± 2.8	10	58.5 ± 4.0	10	55.0 ± 2.8	10	55.2 ± 3.5
	End of recovery period		5	65.3 ± 3.2	5	65.8 ± 1.7	5	64.2 ± 2.9	5	63.5 ± 5.6	5	61.6 ± 1.1
AST (U/L)	End of dosing period		10	88.4 ± 13.1	10	89.6 ± 15.6	10	86.7 ± 17.5	10	96.3 ± 12.9	10	84.0 ± 9.5
	End of recovery period		5	95.4 ± 26.9	5	102.5 ± 8.7	5	85.3 ± 23.1	5	82.5 ± 15.5	5	91.9 ± 22.8
ALT (U/L)	End of dosing period		10	26.7 ± 4.1	10	28.7 ± 6.4	10	24.7 ± 5.4	10	27.1 ± 6.3	10	23.5 ± 3.6
	End of recovery period		5	27.0 ± 2.9	5	27.4 ± 6.1	5	23.8 ± 2.2	5	26.6 ± 5.7	5	27.6 ± 5.4
TBIL (μmol/L)	End of dosing period		10	1.9 ± 0.4	10	1.5 ± 0.4	10	1.4 ± 0.4 *	10	1.1 ± 0.5 *	10	1.3 ± 0.2 *
	End of recovery period		5	1.5 ± 0.4	5	1.3 ± 0.2	5	1.4 ± 0.5	5	1.0 ± 0.2	5	1.5 ± 0.9
CK (U/L)	End of dosing period		10	489 ± 171	10	515 ± 183	10	529 ± 202	10	582 ± 179	10	513 ± 129
	End of recovery period		5	443 ± 256	5	542 ± 164	5	362 ± 193	5	389 ± 175	5	406 ± 213
CHOL (mmol/L)	End of dosing period		10	1.64 ± 0.44	10	1.65 ± 0.31	10	1.77 ± 0.42	10	1.53 ± 0.27	10	1.82 ± 0.46
	End of recovery period		5	1.71 ± 0.41	5	1.82 ± 0.21	5	1.70 ± 0.38	5	1.98 ± 0.53	5	1.78 ± 0.33
Ca (mmol/L)	End of dosing period		10	2.70 ± 0.11	10	2.66 ± 0.08	10	2.69 ± 0.12	10	2.59 ± 0.09	10	2.61 ± 0.10
	End of recovery period		5	2.73 ± 0.08	5	2.70 ± 0.03	5	2.61 ± 0.08	5	2.70 ± 0.08	5	2.70 ± 0.05
TG (mmol/L)	End of dosing period		10	0.31 ± 0.12	10	0.36 ± 0.09	10	0.34 ± 0.12	10	0.30 ± 0.08	10	0.34 ± 0.08
	End of recovery period		5	0.50 ± 0.17	5	0.39 ± 0.11	5	0.36 ± 0.09	5	0.43 ± 0.11	5	0.38 ± 0.08
Crea (μmol/L)	End of dosing period		10	22.0 ± 2.1	10	21.9 ± 2.7	10	22.8 ± 2.8	10	22.4 ± 3.2	10	22.3 ± 2.5
	End of recovery period		5	25.2 ± 2.3	5	26.6 ± 4.7	5	29.0 ± 4.4	5	27.0 ± 0.7	5	23.8 ± 3.1
GLU (mmol/L)	End of dosing period		10	6.72 ± 0.86	10	6.85 ± 0.42	10	7.25 ± 0.61	10	7.03 ± 0.52	10	6.95 ± 0.62
	End of recovery period		5	7.78 ± 0.22	5	7.54 ± 0.41	5	7.72 ± 0.92	5	8.09 ± 0.56	5	7.69 ± 0.94
Urea (mmol/L)	End of dosing period		10	5.39 ± 0.76	10	5.87 ± 1.04	10	5.51 ± 0.63	10	5.41 ± 1.10	10	4.67 ± 0.58
	End of recovery period		5	6.00 ± 0.56	5	6.03 ± 0.50	5	6.33 ± 1.29	5	5.68 ± 0.92	5	4.87 ± 1.11
GGT (U/L)	End of dosing period		10	0.3 ± 0.2	10	0.1 ± 0.5	10	0.1 ± 0.4	10	0.1 ± 0.6	10	0.0 ± 0.4
	End of recovery period		5	0.3 ± 0.3	5	0.5 ± 0.5	5	0.4 ± 0.4	5	0.5 ± 0.3	5	0.3 ± 0.4
P (mmol/L)	End of dosing period		10	2.45 ± 0.18	10	2.55 ± 0.16	10	2.56 ± 0.18	10	2.59 ± 0.23	10	2.57 ± 0.19
	End of recovery period		5	2.05 ± 0.10	5	2.06 ± 0.27	5	2.04 ± 0.19	5	1.90 ± 0.21	5	2.21 ± 0.19
ALP (U/L)	End of dosing period		10	62.6 ± 14.0	10	68.0 ± 18.2	10	84.0 ± 20.4 *	10	86.3 ± 10.4 *	10	73.3 ± 11.3
	End of recovery period		5	55.4 ± 5.9	5	53.4 ± 5.1	5	61.8 ± 17.4	5	59.7 ± 17.9	5	57.4 ± 11.4
LDH (U/L)	End of dosing period		10	955 ± 305	10	958 ± 382	10	920 ± 330	10	1058 ± 254	10	943 ± 220
	End of recovery period		5	1015 ± 536	5	1094 ± 266	5	747 ± 468	5	737 ± 351	5	820 ± 468
AMY-P (U/L)	End of dosing period		10	777.1 ± 222.0	10	769.1 ± 97 .0	10	879.8 ± 128.9	10	813.8 ± 127.3	10	838.5 ± 207.6
	End of recovery period		5	957.4 ± 232.5	5	938.3 ± 68.5	5	965.1 ± 167.7	5	940.8 ± 186.4	5	891.4 ± 159.2
LIPC (U/L)	End of dosing period		10	6.1 ± 0.3	10	6.0 ± 0.5	10	6.3 ± 0.4	10	6.3 ± 0.2	10	6.5 ± 0.4 *
	End of recovery period		5	6.1 ± 0.3	5	6.1 ± 0.4	5	6.1 ± 0.3	5	6.0 ± 0.3	5	5.9 ± 0.2
K+ (mmol/L)	End of dosing period		10	4.12 ± 0.24	10	4.10 ± 0.31	10	4.25 ± 0.48	10	3.91 ± 0.28	10	4.23 ± 0.31
	End of recovery period		5	4.11 ± 0.14	5	4.02 ± 0.24	5	3.91 ± 0.24	5	4.10 ± 0.26	5	3.91 ± 0.28
Na+ (mmol/L)	End of dosing period		10	142 ± 1	10	141 ± 1	10	141 ± 1	10	142 ± 1	10	141 ± 2
	End of recovery period		5	145 ± 3	5	144 ± 2	5	143 ± 1	5	144 ± 2	5	145 ± 1
Cl- (mmol/L)	End of dosing period		10	102.2 ± 1.3	10	101.6 ± 1.1	10	102.4 ± 1.1	10	103.0 ± 0.9	10	102.3 ± 1.5
	End of recovery period		5	105.5 ± 2.0	5	104.2 ± 2.2	5	103.4 ± 1.1	5	105.8 ± 1.6	5	104.5 ± 1.9
A/G	End of dosing period		10	3.11 ± 0.45	10	2.92 ± 0.60	10	2.97 ± 0.42	10	2.92 ± 0.39	10	2.91 ± 0.34
	End of recovery period		5	2.76 ± 0.29	5	2.75 ± 0.31	5	2.78 ± 0.22	5	2.78 ± 0.38	5	2.86 ± 0.48
Note: *Compared with the control group, the difference in means was statistically significant (P ≤ 0.05).
Table 6.9 Effects of Oral Gavage Administration of JBD0131 on Urinalysis Parameters in Male SD Rats
Parameter	Grade 1)		Control group	Vehicle group	30 mg/kg group	120 mg/kg group	480 mg/kg group
			n	n	n	n	n
Urine clarity	Dosing day 28
	Clear		3	5	3	3	4
	Turbid		2	0	2	2	0
	Opaque		0	0	0	0	1
	n		5	5	5	5	5
	Recovery day 28			*	*	*
	Clear		5	2	1	0	5
	Turbid		0	3	4	5	0
	n		5	5	5	5	5
Urine color	Dosing day 28
	Yellow		1	2	0	0	2
	Dark yellow		4	3	5	5	2
	Red		0	0	0	0	1
	n		5	5	5	5	5
	Recovery day 28
	Yellow		4	3	2	5	5
	Dark yellow		1	2	3	0	0
	n		5	5	5	5	5
	Dosing day 28
Glucose (mmol/L)	Negative		5	5	5	5	5
	n		5	5	5	5	5
	Recovery day 28
	Negative		5	5	5	5	5
	n		5	5	5	5	5
Bilirubin	Dosing day 28
	Negative		4	4	4	3	4
	Small		1	1	1	2	1
	n		5	5	5	5	5
	Recovery day 28
	Negative		5	4	5	5	5
	Small		0	1	0	0	0
	n		5	5	5	5	5
Ketone (mmol/L)	Dosing day 28
	Negative		0	1	1	2	1
	1.5		5	3	4	3	3
	3.9		0	1	0	0	1
	n		5	5	5	5	5
	Recovery day 28
	Negative		2	0	0	3	2
	1.5		3	4	5	2	3
	3.9		0	1	0	0	0
	n		5	5	5	5	5
Urine occult blood	Dosing day 28
	Negative		5	5	5	4	5
	Large		0	0	0	1	0
	n		5	5	5	5	5
	Recovery day 28
	Negative		5	5	5	5	5
	n		5	5	5	5	5
pH	Dosing day 28
	6.5		0	0	0	0	1
	7		1	1	1	0	1
	7.5		0	1	0	0	1
	8		2	3	0	3	2
	8.5		2	0	4	2	0
	n		5	5	5	5	5
	Recovery day 28
	6		0	0	1	1	0
	6.5		0	1	1	1	1
	7		4	1	0	1	1
	7.5		0	2	1	1	1
	8		1	0	2	1	1
	8.5		0	1	0	0	1
	n		5	5	5	5	5
Protein (g/L)	Dosing day 28
	Negative		0	0	0	0	1
	0.3		5	3	4	3	3
	1		0	2	1	2	1
	n		5	5	5	5	5
	Recovery day 28
	Negative		4	2	1	3	4
	0.3		1	3	4	2	1
	n		5	5	5	5	5
Urobilinogen (μmol/L）	Dosing day 28
	3.2		4	3	5	3	4
	16		1	2	0	2	1
	n		5	5	5	5	5
	Recovery day 28
	3.2		5	5	5	5	5
	n		5	5	5	5	5
Nitrite	Dosing day 28
	Negative		3	4	1	0	1
	Positive		2	1	4	5	4
	n		5	5	5	5	5
	Recovery day 28
	Negative		4	4	5	5	3
	Positive		1	1	0	0	2
	n		5	5	5	5	5
Leukocytes (Cells/μL)	Dosing day 28				*		*
	Negative		4	2	0	4	0
	15		1	2	1	0	2
	70		0	1	4	1	3
	n		5	5	5	5	5
	Recovery day 28
	Negative		3	3	1	2	2
	15		2	2	3	1	0
	70		0	0	1	2	3
	n		5	5	5	5	5
Notes: 1)For ketones, protein, and occult blood, "Trace" was considered "Negative" for statistical analysis. *Compared with the control group, the differences were statistically significant (P ≤ 0.05).
Table 6.10 Effects of Oral Gavage Administration of JBD0131 on Urinalysis Parameters in Female SD Rats
Parameter	Grade 1)		Control group	Vehicle group	30 mg/kg group	120 mg/kg group	480 mg/kg group
Urine clarity	Dosing day 28
	Clear		5	3	4	3	4
	Turbid		0	2	1	1	1
	Opaque		0	0	0	1	0
	n		5	5	5	5	5
	Recovery day 28
	Clear		4	4	4	1	3
	Turbid		1	1	1	1	1
	Opaque		0	0	0	3	1
	n		5	5	5	5	5
Urine color	Dosing day 28
	Yellow		3	1	2	2	2
	Dark yellow		2	4	2	3	2
	Red		0	0	1	0	1
	n		5	5	5	5	5
	Recovery day 28
	Yellow		4	5	5	5	5
	Dark yellow		1	0	0	0	0
	n		5	5	5	5	5
Glucose (mmol/L)	Dosing day 28
	Negative		5	5	5	5	5
	n		5	5	5	5	5
	Recovery day 28
	Negative		5	5	5	5	5
	n		5	5	5	5	5
Bilirubin	Dosing day 28
	Negative		4	4	4	5	4
	Small		1	1	1	0	1
	n		5	5	5	5	5
	Recovery day 28
	Negative		5	5	5	5	5
	n		5	5	5	5	5
Ketone (mmol/L)	Dosing day 28
	Negative		3	5	5	5	5
	1.5		2	0	0	0	0
	n		5	5	5	5	5
	Recovery day 28
	Negative		5	5	5	5	5
	n		5	5	5	5	5
Urine occult blood	Dosing day 28
	Negative		5	5	5	5	5
	n		5	5	5	5	5
	Recovery day 28
	Negative		5	5	5	5	5
	n		5	5	5	5	5
pH	Dosing day 28
	6.5		0	0	0	1	0
	7		0	0	0	1	1
	7.5		2	1	2	0	0
	8		3	1	2	2	4
	8.5		0	3	1	1	0
	n		5	5	5	5	5
	Recovery day 28
	6		0	1	1	1	0
	6.5		0	1	2	0	1
	7		1	2	1	1	3
	7.5		1	1	1	3	1
	8		3	0	0	0	0
	n		5	5	5	5	5
Protein (g/L)	Dosing day 28
	Negative		3	1	2	2	4
	0.3		2	4	1	3	1
	1		0	0	2	0	0
	n		5	5	5	5	5
	Recovery day 28
	Negative		4	5	5	5	4
	0.3		1	0	0	0	1
	n		5	5	5	5	5
Urobilinogen (μmol/L）	Dosing day 28
	3.2		2	1	2	3	3
	16		3	4	3	2	2
	n		5	5	5	5	5
	Recovery day 28
	3.2		5	5	5	5	5
	n		5	5	5	5	5
Nitrite	Dosing day 28
	Negative		1	1	0	2	1
	Positive		4	4	5	3	4
	n		5	5	5	5	5
	Recovery day 28			*	*
	Negative		1	5	5	4	1
	Positive		4	0	0	1	4
	n		5	5	5	5	5
Leukocytes (Cells/μL)	Dosing day 28
	Negative		5	5	4	3	4
	15		0	0	1	1	0
	70		0	0	0	1	1
	n		5	5	5	5	5
	Recovery day 28
	Negative		5	4	5	5	4
	15		0	1	0	0	0
	70		0	0	0	0	1
	n		5	5	5	5	5
Note: 1)For ketones, protein, and occult blood, "Trace" was considered "Negative" for statistical analysis. *Compared with the control group, the differences were statistically significant (P ≤ 0.05).
Table S6.11 Effects of Oral Gavage Administration of JBD0131 on Organ Weights in Male SD Rats (g)
Parameter	Time point	Control group		Vehicle group		30 mg/kg group		120 mg/kg group		480 mg/kg group
		n	Mean ± SD	n	Mean ± SD	n	Mean ± SD	n	Mean ± SD	n	Mean ± SD
Terminal body weight	Day 1 post-last dose	10	394.770 ± 27.713	10	410.340 ± 37.275	10	407.130 ± 26.901	10	392.120 ± 29.356	10	393.770 ± 29.062
	End of Recovery	5	495.880 ± 32.648	5	480.020 ± 18.266	5	496.600 ± 53.601	5	490.780 ± 58.116	5	491.860 ± 30.668
Liver	Day 1 post-last dose	10	11.788 ± 1.034	10	12.822 ± 1.139	10	13.033 ± 1.369	10	11.176 ± 3.187	10	13.440 ± 1.464
	End of Recovery	5	14.202 ± 0.904	5	13.185 ± 1.886	5	13.961 ± 1.807	5	12.872 ± 1.765	5	13.559 ± 1.278
Spleen	Day 1 post-last dose	10	0.894 ± 0.205	10	0.927 ± 0.185	10	0.911 ± 0.134	10	0.958 ± 0.118	10	0.958 ± 0.156
	End of Recovery	5	0.975 ± 0.224	5	1.028 ± 0.160	5	1.040 ± 0.108	5	0.975 ± 0.158	5	0.998 ± 0.036
Kidneyss	Day 1 post-last dose	10	3.018 ± 0.275	10	3.275 ± 0.233	10	3.426 ± 0.421	10	3.210 ± 0.291	10	3.352 ± 0.369
	End of Recovery	5	3.378 ± 0.251	5	3.173 ± 0.167	5	3.521 ± 0.394	5	3.648 ± 0.637	5	3.564 ± 0.633
Adrenal glandss	Day 1 post-last dose	10	0.063 ± 0.010	10	0.065 ± 0.006	10	0.067 ± 0.008	10	0.066 ± 0.011	10	0.067 ± 0.012
	End of Recovery	5	0.063 ± 0.010	5	0.059 ± 0.004	5	0.062 ± 0.011	5	0.063 ± 0.010	5	0.068 ± 0.008
Testes	Day 1 post-last dose	10	3.353 ± 0.329	10	3.332 ± 0.381	10	3.381 ± 0.182	10	3.346 ± 0.287	10	3.277 ± 0.324
	End of Recovery	5	3.560 ± 0.287	5	3.238 ± 0.206	5	3.430 ± 0.436	5	3.468 ± 0.581	5	3.449 ± 0.548
Epididymides	Day 1 post-last dose	10	1.002 ± 0.095	10	0.940 ± 0.079	10	0.961 ± 0.052	10	0.962 ± 0.079	10	0.965 ± 0.098
	End of Recovery	5	1.329 ± 0.029	5	1.349 ± 0.084	5	1.309 ± 0.128	5	1.316 ± 0.192	5	1.271 ± 0.150
Thymus	Day 1 post-last dose	10	0.500 ± 0.098	10	0.538 ± 0.146	10	0.526 ± 0.115	10	0.567 ± 0.168	10	0.505 ± 0.123
	End of Recovery	5	0.406 ± 0.169	5	0.407 ± 0.109	5	0.429 ± 0.064	5	0.349 ± 0.117	5	0.376 ± 0.046
Heart	Day 1 post-last dose	10	1.347 ± 0.122	10	1.433 ± 0.144	10	1.384 ± 0.138	10	1.418 ± 0.191	10	1.420 ± 0.145
	End of Recovery	5	1.499 ± 0.070	5	1.488 ± 0.091	5	1.611 ± 0.161	5	1.532 ± 0.258	5	1.601 ± 0.130
Lungs	Day 1 post-last dose	10	1.666 ± 0.212	10	1.612 ± 0.111	10	1.652 ± 0.072	10	1.644 ± 0.194	10	1.646 ± 0.105
	End of Recovery	5	1.842 ± 0.126	5	1.718 ± 0.135	5	1.738 ± 0.163	5	1.747 ± 0.143	5	1.791 ± 0.178
Brain	Day 1 post-last dose	10	1.977 ± 0.100	10	2.024 ± 0.096	10	2.024 ± 0.034	10	1.986 ± 0.060	10	1.939 ± 0.056
	End of Recovery	5	2.114 ± 0.089	5	2.041 ± 0.055	5	2.143 ± 0.130	5	2.128 ± 0.088	5	2.069 ± 0.139
Note: Terminal body weight was not subjected to statistical analysis; only the mean and standard deviation are presented.
Table S6.12 Effects of Oral Gavage Administration of JBD0131 on Organ-to-Body Weight Ratios in Male SD Rats (%)
Parameter	Time point	Control group		Vehicle group		30 mg/kg group		120 mg/kg group		480 mg/kg group
		n	Mean ± SD	n	Mean ± SD	n	Mean ± SD	n	Mean ± SD	n	Mean ± SD
Liver	Day 1 post-last dose	10	2.983 ± 0.087	10	3.137 ± 0.294	10	3.200 ± 0.248	10	2.886 ± 0.826	10	3.408 ± 0.188
	End of Recovery	5	2.870 ± 0.202	5	2.741 ± 0.316	5	2.811 ± 0.183	5	2.618 ± 0.057	5	2.753 ± 0.101
Spleen	Day 1 post-last dose	10	0.225 ± 0.044	10	0.225 ± 0.036	10	0.225 ± 0.037	10	0.244 ± 0.024	10	0.244 ± 0.037
	End of Recovery	5	0.196 ± 0.043	5	0.214 ± 0.034	5	0.211 ± 0.029	5	0.198 ± 0.011	5	0.203 ± 0.013
Kidneyss	Day 1 post-last dose	10	0.765 ± 0.052	10	0.801 ± 0.049	10	0.840 ± 0.063 *	10	0.818 ± 0.040	10	0.851 ± 0.063 *
	End of Recovery	5	0.681 ± 0.029	5	0.661 ± 0.029	5	0.711 ± 0.069	5	0.739 ± 0.045	5	0.722 ± 0.102
Adrenal glandss	Day 1 post-last dose	10	0.016 ± 0.002	10	0.016 ± 0.002	10	0.017 ± 0.002	10	0.017 ± 0.003	10	0.017 ± 0.003
	End of Recovery	5	0.013 ± 0.001	5	0.012 ± 0.001	5	0.013 ± 0.002	5	0.013 ± 0.001	5	0.014 ± 0.002
Testes	Day 1 post-last dose	10	0.850 ± 0.068	10	0.814 ± 0.077	10	0.832 ± 0.044	10	0.855 ± 0.062	10	0.835 ± 0.087
	End of Recovery	5	0.722 ± 0.094	5	0.675 ± 0.046	5	0.691 ± 0.060	5	0.707 ± 0.078	5	0.699 ± 0.080
Epididymides	Day 1 post-last dose	10	0.255 ± 0.030	10	0.230 ± 0.021	10	0.237 ± 0.017	10	0.246 ± 0.026	10	0.246 ± 0.028
	End of Recovery	5	0.269 ± 0.022	5	0.281 ± 0.014	5	0.265 ± 0.032	5	0.269 ± 0.035	5	0.258 ± 0.024
Thymus	Day 1 post-last dose	10	0.127 ± 0.029	10	0.130 ± 0.028	10	0.130 ± 0.032	10	0.145 ± 0.044	10	0.129 ± 0.034
	End of Recovery	5	0.082 ± 0.032	5	0.085 ± 0.021	5	0.087 ± 0.018	5	0.070 ± 0.019	5	0.077 ± 0.009
Heart	Day 1 post-last dose	10	0.341 ± 0.025	10	0.350 ± 0.028	10	0.341 ± 0.034	10	0.362 ± 0.050	10	0.360 ± 0.021
	End of Recovery	5	0.303 ± 0.024	5	0.310 ± 0.016	5	0.326 ± 0.028	5	0.311 ± 0.025	5	0.325 ± 0.019
Lungs	Day 1 post-last dose	10	0.421 ± 0.039	10	0.394 ± 0.022	10	0.407 ± 0.021	10	0.420 ± 0.044	10	0.419 ± 0.031
	End of Recovery	5	0.372 ± 0.015	5	0.358 ± 0.028	5	0.351 ± 0.029	5	0.357 ± 0.015	5	0.364 ± 0.019
Brain	Day 1 post-last dose	10	0.502 ± 0.032	10	0.495 ± 0.031	10	0.499 ± 0.027	10	0.508 ± 0.031	10	0.495 ± 0.033
	End of Recovery	5	0.428 ± 0.037	5	0.426 ± 0.022	5	0.434 ± 0.040	5	0.437 ± 0.040	5	0.421 ± 0.009
Note: * Significantly different from the control group (P≤0.05).
Table S6.13 Effects of Oral Gavage Administration of JBD0131 on Organ-to-Brain Weight Ratios in Male SD Rats (%)
Parameter	Time point	Control group		Vehicle group		30 mg/kg group		120 mg/kg group		480 mg/kg group
		n	Mean ± SD	n	Mean ± SD	n	Mean ± SD	n	Mean ± SD	n	Mean ± SD
Liver	Day 1 post-last dose	10	596.47 ± 44.65	10	633.89 ± 50.34	10	643.27 ± 60.57	10	563.80 ± 160.35	10	692.63 ± 69.63
	End of Recovery	5	672.93 ± 51.02	5	645.83 ± 88.63	5	651.55 ± 75.55	5	603.08 ± 61.34	5	655.03 ± 33.93
Spleen	Day 1 post-last dose	10	45.21 ± 10.07	10	45.72 ± 8.41	10	44.98 ± 6.34	10	48.24 ± 5.66	10	49.33 ± 7.10
	End of Recovery	5	45.92 ± 9.38	5	50.58 ± 9.20	5	48.60 ± 4.74	5	45.64 ± 5.77	5	48.38 ± 3.43
Kidneyss	Day 1 post-last dose	10	152.57 ± 9.83	10	161.95 ± 10.36	10	169.13 ± 19.56	10	161.53 ± 12.24	10	172.89 ± 18.73 *
	End of Recovery	5	160.05 ± 13.89	5	155.59 ± 9.74	5	163.92 ± 10.01	5	170.73 ± 23.68	5	171.67 ± 22.57
Adrenal glandss	Day 1 post-last dose	10	3.18 ± 0.48	10	3.20 ± 0.26	10	3.32 ± 0.41	10	3.30 ± 0.57	10	3.48 ± 0.61
	End of Recovery	5	2.97 ± 0.49	5	2.87 ± 0.22	5	2.91 ± 0.47	5	2.96 ± 0.34	5	3.32 ± 0.48
Testes	Day 1 post-last dose	10	169.63 ± 14.35	10	164.68 ± 16.73	10	166.99 ± 7.33	10	168.45 ± 12.43	10	169.03 ± 16.56
	End of Recovery	5	168.40 ± 10.19	5	158.58 ± 7.08	5	159.79 ± 14.59	5	162.44 ± 21.73	5	166.05 ± 16.82
Epididymides	Day 1 post-last dose	10	50.88 ± 6.01	10	46.53 ± 4.11	10	47.48 ± 2.57	10	48.49 ± 4.09	10	49.83 ± 5.57
	End of Recovery	5	62.97 ± 3.03	5	66.07 ± 3.30	5	61.09 ± 4.88	5	61.71 ± 7.28	5	61.40 ± 5.47
Thymus	Day 1 post-last dose	10	25.51 ± 6.15	10	26.43 ± 6.63	10	26.00 ± 5.84	10	28.57 ± 8.78	10	26.02 ± 6.21
	End of Recovery	5	19.34 ± 8.55	5	19.96 ± 5.32	5	20.14 ± 3.57	5	16.36 ± 5.25	5	18.20 ± 2.13
Heart	Day 1 post-last dose	10	68.17 ± 5.55	10	70.83 ± 6.25	10	68.39 ± 6.76	10	71.48 ± 10.27	10	73.19 ± 7.13
	End of Recovery	5	70.93 ± 2.69	5	72.93 ± 4.14	5	75.35 ± 8.04	5	71.78 ± 9.99	5	77.43 ± 5.07
Lungs	Day 1 post-last dose	10	84.20 ± 9.18	10	79.62 ± 3.39	10	81.60 ± 3.49	10	82.78 ± 9.46	10	84.95 ± 5.89
	End of Recovery	5	87.24 ± 6.57	5	84.35 ± 8.75	5	81.09 ± 5.40	5	82.00 ± 3.82	5	86.44 ± 3.40
Note: * Significantly different from the control group (P≤0.05).
Table S6.14 Effects of Oral Gavage Administration of JBD0131 on Organ Weights in Female SD Rats (g)
Parameter	Time point	Control group		Vehicle group		30 mg/kg group		120 mg/kg group		480 mg/kg group
		n	Mean ± SD	n	Mean ± SD	n	Mean ± SD	n	Mean ± SD	n	Mean ± SD
Terminal body weight	Day 1 post-last dose	10	237.720 ± 4.807	10	245.990 ± 20.161	10	232.500 ± 18.929	10	235.560 ± 24.539	10	232.170 ± 10.956
	End of Recovery	5	270.880 ± 10.074	5	274.480 ± 15.568	5	270.580 ± 5.196	5	271.540 ± 22.938	5	254.420 ± 27.641
Liver	Day 1 post-last dose	10	7.029 ± 0.731	10	7.561 ± 0.813	10	7.595 ± 0.744	10	7.953 ± 1.329	10	7.640 ± 0.627
	End of Recovery	5	7.780 ± 0.264	5	8.639 ± 1.164	5	8.210 ± 0.766	5	8.466 ± 1.368	5	7.571 ± 0.692
Spleen	Day 1 post-last dose	10	0.583 ± 0.065	10	0.636 ± 0.081	10	0.625 ± 0.096	10	0.685 ± 0.201	10	0.631 ± 0.139
	End of Recovery	5	0.636 ± 0.050	5	0.649 ± 0.124	5	0.594 ± 0.038	5	0.578 ± 0.090	5	0.591 ± 0.067
Kidneyss	Day 1 post-last dose	10	1.833 ± 0.118	10	1.946 ± 0.213	10	1.870 ± 0.143	10	2.009 ± 0.185	10	1.900 ± 0.134
	End of Recovery	5	2.022 ± 0.159	5	2.072 ± 0.224	5	1.954 ± 0.078	5	1.976 ± 0.198	5	1.932 ± 0.198
Adrenal glandss	Day 1 post-last dose	10	0.073 ± 0.010	10	0.071 ± 0.012	10	0.067 ± 0.009	10	0.071 ± 0.010	10	0.069 ± 0.010
	End of Recovery	5	0.064 ± 0.008	5	0.068 ± 0.009	5	0.073 ± 0.012	5	0.065 ± 0.008	5	0.074 ± 0.007
Ovaries	Day 1 post-last dose	10	0.098 ± 0.016	10	0.106 ± 0.022	10	0.113 ± 0.026	10	0.113 ± 0.021	10	0.104 ± 0.018
	End of Recovery	5	0.107 ± 0.015	5	0.115 ± 0.040	5	0.098 ± 0.018	5	0.098 ± 0.022	5	0.094 ± 0.015
Uterus	Day 1 post-last dose	10	0.611 ± 0.219	10	0.570 ± 0.129	10	0.542 ± 0.113	10	0.628 ± 0.181	10	0.544 ± 0.072
	End of Recovery	5	0.597 ± 0.158	5	0.679 ± 0.160	5	0.622 ± 0.137	5	0.874 ± 0.158 *	5	0.559 ± 0.181
Thymus	Day 1 post-last dose	10	0.414 ± 0.046	10	0.460 ± 0.143	10	0.408 ± 0.082	10	0.455 ± 0.096	10	0.406 ± 0.101
	End of Recovery	5	0.361 ± 0.054	5	0.343 ± 0.064	5	0.370 ± 0.065	5	0.320 ± 0.024	5	0.317 ± 0.080
Heart	Day 1 post-last dose	10	0.912 ± 0.094	10	0.923 ± 0.136	10	0.948 ± 0.093	10	0.964 ± 0.092	10	0.913 ± 0.057
	End of Recovery	5	0.989 ± 0.031	5	1.013 ± 0.139	5	0.925 ± 0.052	5	0.967 ± 0.098	5	1.069 ± 0.167
Lungs	Day 1 post-last dose	10	1.277 ± 0.076	10	1.279 ± 0.178	10	1.225 ± 0.134	10	1.290 ± 0.186	10	1.302 ± 0.096
	End of Recovery	5	1.334 ± 0.111	5	1.318 ± 0.061	5	1.269 ± 0.124	5	1.339 ± 0.156	5	1.280 ± 0.143
Brain	Day 1 post-last dose	10	1.880 ± 0.076	10	1.918 ± 0.076	10	1.827 ± 0.046	10	1.879 ± 0.133	10	1.870 ± 0.065
	End of Recovery	5	1.942 ± 0.070	5	1.936 ± 0.078	5	1.912 ± 0.063	5	1.978 ± 0.084	5	1.955 ± 0.081
Note: Statistical analysis was not performed for terminal body weight; only the mean and standard deviation (SD) are presented. * P≤0.05 compared with the vehicle control group.
Table S6.15 Effects of Oral Gavage Administration of JBD0131 on Organ-to-Body Weight Ratios in Female SD Rats (%)
Parameter	Time point	Control group		Vehicle group		30 mg/kg group		120 mg/kg group		480 mg/kg group
		n	Mean ± SD	n	Mean ± SD	n	Mean ± SD	n	Mean ± SD	n	Mean ± SD
Liver	Day 1 post-last dose	10	2.955 ± 0.282	10	3.071 ± 0.173	10	3.267 ± 0.171 *	10	3.366 ± 0.311 *	10	3.290 ± 0.199 *
	End of Recovery	5	2.874 ± 0.119	5	3.139 ± 0.267	5	3.033 ± 0.262	5	3.105 ± 0.282	5	2.981 ± 0.095
Spleen	Day 1 post-last dose	10	0.245 ± 0.027	10	0.259 ± 0.029	10	0.269 ± 0.036	10	0.288 ± 0.063	10	0.272 ± 0.058
	End of Recovery	5	0.235 ± 0.018	5	0.235 ± 0.036	5	0.219 ± 0.013	5	0.214 ± 0.033	5	0.234 ± 0.031
Kidneyss	Day 1 post-last dose	10	0.771 ± 0.045	10	0.790 ± 0.044	10	0.806 ± 0.057	10	0.855 ± 0.044 *	10	0.818 ± 0.037
	End of Recovery	5	0.747 ± 0.061	5	0.754 ± 0.047	5	0.722 ± 0.024	5	0.728 ± 0.048	5	0.760 ± 0.037
Adrenal glandss	Day 1 post-last dose	10	0.031 ± 0.004	10	0.029 ± 0.004	10	0.029 ± 0.003	10	0.030 ± 0.004	10	0.030 ± 0.006
	End of Recovery	5	0.024 ± 0.002	5	0.025 ± 0.002	5	0.027 ± 0.005	5	0.024 ± 0.003	5	0.029 ± 0.003
Ovaries	Day 1 post-last dose	10	0.041 ± 0.006	10	0.043 ± 0.008	10	0.048 ± 0.009	10	0.048 ± 0.006	10	0.045 ± 0.009
	End of Recovery	5	0.040 ± 0.006	5	0.042 ± 0.014	5	0.036 ± 0.006	5	0.036 ± 0.006	5	0.037 ± 0.003
Uterus	Day 1 post-last dose	10	0.258 ± 0.098	10	0.233 ± 0.052	10	0.234 ± 0.051	10	0.270 ± 0.088	10	0.234 ± 0.027
	End of Recovery	5	0.221 ± 0.060	5	0.248 ± 0.061	5	0.230 ± 0.054	5	0.326 ± 0.075	5	0.216 ± 0.047
Thymus	Day 1 post-last dose	10	0.174 ± 0.019	10	0.185 ± 0.042	10	0.175 ± 0.030	10	0.193 ± 0.031	10	0.174 ± 0.042
	End of Recovery	5	0.133 ± 0.017	5	0.124 ± 0.021	5	0.136 ± 0.022	5	0.119 ± 0.016	5	0.124 ± 0.026
Heart	Day 1 post-last dose	10	0.383 ± 0.033	10	0.374 ± 0.037	10	0.409 ± 0.037	10	0.410 ± 0.023	10	0.394 ± 0.026
	End of Recovery	5	0.366 ± 0.014	5	0.368 ± 0.035	5	0.342 ± 0.017	5	0.356 ± 0.017	5	0.424 ± 0.081
Lungs	Day 1 post-last dose	10	0.537 ± 0.029	10	0.519 ± 0.041	10	0.527 ± 0.036	10	0.548 ± 0.052	10	0.562 ± 0.045
	End of Recovery	5	0.492 ± 0.025	5	0.481 ± 0.024	5	0.469 ± 0.044	5	0.493 ± 0.030	5	0.503 ± 0.017
Brain	Day 1 post-last dose	10	0.791 ± 0.029	10	0.783 ± 0.051	10	0.791 ± 0.068	10	0.803 ± 0.081	10	0.806 ± 0.032
	End of Recovery	5	0.717 ± 0.027	5	0.706 ± 0.030	5	0.707 ± 0.016	5	0.731 ± 0.045	5	0.773 ± 0.052
Note: * Significantly different from the control group (P≤0.05).
Table S6.16 Effects of Oral Gavage Administration of JBD0131 on Organ-to-Brain Weight Ratios in Female SD Rats (%)
Parameter	Time point	Control group		Vehicle group		30 mg/kg group		120 mg/kg group		480 mg/kg group
		n	Mean ± SD	n	Mean ± SD	n	Mean ± SD	n	Mean ± SD	n	Mean ± SD
Liver	Day 1 post-last dose	10	374.40 ± 42.64	10	393.96 ± 35.51	10	416.40 ± 49.23	10	421.96 ± 50.02	10	408.40 ± 27.63
	End of Recovery	5	401.16 ± 21.56	5	445.31 ± 46.21	5	429.90 ± 44.96	5	427.36 ± 61.94	5	386.84 ± 23.49
Spleen	Day 1 post-last dose	10	31.02 ± 3.58	10	33.14 ± 3.78	10	34.28 ± 5.83	10	36.09 ± 8.16	10	33.77 ± 7.61
	End of Recovery	5	32.81 ± 3.08	5	33.42 ± 5.50	5	31.07 ± 1.88	5	29.18 ± 3.90	5	30.22 ± 3.15
Kidneyss	Day 1 post-last dose	10	97.52 ± 5.98	10	101.45 ± 9.69	10	102.39 ± 8.23	10	107.34 ± 12.15	10	101.67 ± 7.73
	End of Recovery	5	104.16 ± 8.03	5	106.91 ± 9.07	5	102.23 ± 4.55	5	99.84 ± 8.65	5	98.62 ± 6.00
Adrenal glandss	Day 1 post-last dose	10	3.90 ± 0.61	10	3.71 ± 0.51	10	3.68 ± 0.56	10	3.76 ± 0.48	10	3.73 ± 0.65
	End of Recovery	5	3.31 ± 0.38	5	3.48 ± 0.37	5	3.83 ± 0.75	5	3.29 ± 0.46	5	3.78 ± 0.27
Ovaries	Day 1 post-last dose	10	5.20 ± 0.89	10	5.53 ± 1.10	10	6.20 ± 1.56	10	5.98 ± 0.88	10	5.59 ± 1.14
	End of Recovery	5	5.50 ± 0.68	5	5.91 ± 1.88	5	5.11 ± 0.89	5	4.95 ± 1.05	5	4.79 ± 0.58
Uterus	Day 1 post-last dose	10	32.61 ± 11.95	10	29.72 ± 6.64	10	29.70 ± 6.44	10	34.01 ± 11.67	10	29.07 ± 3.65
	End of Recovery	5	30.80 ± 8.63	5	35.06 ± 8.28	5	32.71 ± 8.25	5	44.22 ± 8.01	5	28.33 ± 7.87
Thymus	Day 1 post-last dose	10	22.03 ± 2.59	10	23.88 ± 6.80	10	22.33 ± 4.59	10	24.27 ± 5.26	10	21.68 ± 5.41
	End of Recovery	5	18.56 ± 2.44	5	17.69 ± 3.26	5	19.30 ± 2.99	5	16.18 ± 1.38	5	16.12 ± 3.76
Heart	Day 1 post-last dose	10	48.45 ± 4.31	10	48.07 ± 6.36	10	51.94 ± 5.67	10	51.34 ± 4.06	10	48.89 ± 3.57
	End of Recovery	5	51.00 ± 2.30	5	52.29 ± 6.17	5	48.40 ± 3.32	5	48.83 ± 3.83	5	54.64 ± 8.14
Lungs	Day 1 post-last dose	10	67.99 ± 4.68	10	66.67 ± 8.41	10	67.09 ± 7.90	10	68.63 ± 8.16	10	69.71 ± 5.88
	End of Recovery	5	68.71 ± 5.05	5	68.08 ± 2.79	5	66.33 ± 5.87	5	67.60 ± 6.34	5	65.34 ± 4.95

## Sheet: Table S7
Table 7.1 Effects of Oral Gavage Administration of JBD0131 on Body Weight of Male Beagle Dogs (kg)
Time point	Control group		Vehicle group		15 mg/kg group		60 mg/kg group		300 mg/kg group
	n	Mean ± SD	n	Mean ± SD	n	Mean ± SD	n	Mean ± SD	n	Mean ± SD
Pre-first dose	5	7.50 ± 0.50	5	7.69 ± 0.34	5	7.73 ± 0.49	5	7.71 ± 0.35	5	7.76 ± 0.67
Dosing day 8	5	7.48 ± 0.41	5	7.43 ± 0.35	5	7.52 ± 0.44	5	7.53 ± 0.27	5	7.67 ± 0.69
Dosing day 15	5	7.66 ± 0.43	5	7.51 ± 0.49	5	7.67 ± 0.39	5	7.76 ± 0.27	5	7.89 ± 0.73
Dosing day 22	5	7.80 ± 0.43	5	7.53 ± 0.59	5	7.85 ± 0.38	5	7.91 ± 0.27	5	8.04 ± 0.79
Recovery day 1	5	7.72 ± 0.40	5	7.49 ± 0.55	5	7.82 ± 0.36	5	7.74 ± 0.20	5	7.89 ± 0.80
Recovery day 8	2	7.93 ± 0.32	2	6.98 ± 0.46	2	7.78 ± 0.39	2	7.98 ± 0.11	2	7.63 ± 0.18
Recovery day 15	2	8.15 ± 0.49	2	7.28 ± 0.39	2	8.10 ± 0.35	2	8.23 ± 0.18	2	7.85 ± 0.14
Recovery day 22	2	8.25 ± 0.71	2	7.18 ± 0.32	2	8.00 ± 0.49	2	8.33 ± 0.39	2	7.98 ± 0.04
Recovery day 28	2	8.60 ± 0.85	2	7.33 ± 0.18	2	8.20 ± 0.49	2	8.33 ± 0.46	2	8.08 ± 0.25
Table 7.2 Effects of Oral Gavage Administration of JBD0131 on Body Weight of Female Beagle Dogs (kg)
Time point	Control group		Vehicle group		15 mg/kg group		60 mg/kg group		300 mg/kg group
	n	Mean ± SD	n	Mean ± SD	n	Mean ± SD	n	Mean ± SD	n	Mean ± SD
Pre-first dose	5	7.29 ± 0.42	5	7.44 ± 0.45	5	7.21 ± 0.34	5	7.49 ± 0.49	5	7.35 ± 0.43
Dosing day 8	5	7.05 ± 0.48	5	7.21 ± 0.46	5	6.94 ± 0.31	5	7.24 ± 0.29	5	7.22 ± 0.49
Dosing day 15	5	7.25 ± 0.60	5	7.59 ± 0.42	5	7.18 ± 0.32	5	7.59 ± 0.33	5	7.46 ± 0.50
Dosing day 22	5	7.37 ± 0.65	5	7.61 ± 0.51	5	7.33 ± 0.33	5	7.81 ± 0.40	5	7.49 ± 0.59
Recovery day 1	5	7.25 ± 0.63	5	7.35 ± 0.48	5	7.05 ± 0.40	5	7.66 ± 0.34	5	7.36 ± 0.62
Recovery day 8	2	6.95 ± 0.85	2	7.75 ± 0.64	2	7.18 ± 0.04	2	7.78 ± 0.11	2	7.53 ± 0.67
Recovery day 15	2	7.30 ± 0.85	2	7.95 ± 0.49	2	7.43 ± 0.11	2	7.75 ± 0.14	2	7.45 ± 0.85
Recovery day 22	2	7.25 ± 0.78	2	8.10 ± 0.21	2	7.55 ± 0.14	2	7.98 ± 0.04	2	7.78 ± 0.88
Recovery day 28	2	7.40 ± 0.57	2	8.08 ± 0.32	2	7.50 ± 0.14	2	8.05 ± 0.07	2	7.85 ± 0.85
Table 7.3 Effects of Oral Gavage Administration of JBD0131 on Food Consumption of Male Beagle Dogs (g/dog/day)
Time point	Control group		Vehicle group		15 mg/kg group		60 mg/kg group		300 mg/kg group
	n	Mean ± SD	n	Mean ± SD	n	Mean ± SD	n	Mean ± SD	n	Mean ± SD
Acclimation day 1	5	270.5 ± 28.3	5	265.3 ± 22.0	5	295.1 ± 12.7	5	295.8 ± 11.1	5	294.8 ± 10.3
Acclimation day 2	5	287.8 ± 1.2	5	284.3 ± 14.5	5	290.0 ± 1.6	5	291.5 ± 1.4	5	290.4 ± 2.2
Dosing day 3	5	259.2 ± 2.6	5	255.8 ± 7.8	5	258.5 ± 0.9	5	258.0 ± 2.7	5	250.8 ± 18.3
Dosing day 10	5	258.6 ± 2.2	5	259.2 ± 3.3	5	257.3 ± 1.3	5	257.1 ± 3.4	5	255.9 ± 1.0
Dosing day 17	5	258.8 ± 1.5	5	259.5 ± 1.5	5	259.4 ± 3.1	5	257.7 ± 3.5	5	256.1 ± 4.0
Dosing day 24	5	258.5 ± 2.8	5	258.2 ± 2.6	5	258.3 ± 2.4	5	256.9 ± 2.0	5	242.5 ± 23.2
Recovery day 3	5	258.6 ± 1.8	5	259.2 ± 2.8	5	260.1 ± 3.2	5	260.0 ± 3.7	5	259.3 ± 4.2
Recovery day 10	2	257.9 ± 1.8	2	237.0 ± 17.9	2	257.4 ± 0.8	2	261.0 ± 1.6	2	258.4 ± 3.8
Recovery day 17	2	258.9 ± 1.3	2	256.3 ± 3.3	2	255.4 ± 1.7	2	256.1 ± 2.6	2	255.3 ± 0.3
Recovery day 24	2	258.3 ± 4.5	2	257.9 ± 4.5	2	260.6 ± 1.9	2	259.9 ± 4.0	2	254.8 ± 1.3
Table 7.4 Effects of Oral Gavage Administration of JBD0131 on Food Consumption of Female Beagle Dogs (g/dog/day)
Time point	Control group		Vehicle group		15 mg/kg group		60 mg/kg group		300 mg/kg group
	n	Mean ± SD	n	Mean ± SD	n	Mean ± SD	n	Mean ± SD	n	Mean ± SD
Acclimation day 1	5	260.8 ± 34.9	5	234.5 ± 25.7	5	259.9 ± 31.4	5	292.4 ± 16.8	5	266.6 ± 24.9
Acclimation day 2	5	260.2 ± 44.7	5	280.6 ± 17.1	5	285.2 ± 12.8	5	276.8 ± 21.6	5	289.8 ± 2.0
Dosing day 3	5	220.6 ± 52.5	5	216.5 ± 40.8	5	250.6 ± 14.9	5	241.4 ± 30.2	5	206.3 ± 28.9
Dosing day 10	5	258.7 ± 3.5	5	255.9 ± 2.6	5	256.7 ± 3.0	5	247.5 ± 21.0	5	257.3 ± 2.8
Dosing day 17	5	232.4 ± 37.7	5	231.5 ± 33.0	5	255.5 ± 6.6	5	257.7 ± 2.3	5	200.8 ± 7.3
Dosing day 24	5	239.7 ± 28.6	5	216.1 ± 38.1	5	247.1 ± 23.9	5	237.4 ± 33.9	5	219.6 ± 22.9
Recovery day 3	5	247.7 ± 12.1	5	246.7 ± 20.0	5	257.7 ± 4.6	5	260.4 ± 2.6	5	259.2 ± 2.7
Recovery day 10	2	246.6 ± 4.1	2	261.0 ± 0.6	2	259.8 ± 1.0	2	258.2 ± 0.2	2	259.6 ± 2.0
Recovery day 17	2	235.6 ± 12.2	2	223.7 ± 13.8	2	255.2 ± 1.6	2	256.9 ± 7.4	2	257.9 ± 2.0
Recovery day 24	2	227.0 ± 0.6	2	236.0 ± 28.4	2	237.3 ± 1.9	2	257.1 ± 3.2	2	198.9 ± 25.5
Table 7.5 Effects of Oral Gavage Administration of JBD0131 on Body Temperature of Male Beagle Dogs (℃)
Time point	Control group		Vehicle group		15 mg/kg group		60 mg/kg group		300 mg/kg group
	n	Mean ± SD	n	Mean ± SD	n	Mean ± SD	n	Mean ± SD	n	Mean ± SD
Acclimation day 1	5	38.5 ± 0.1	5	38.5 ± 0.1	5	38.5 ± 0.2	5	38.5 ± 0.2	5	38.6 ± 0.1
Acclimation day 2	5	38.6 ± 0.1	5	38.6 ± 0.1	5	38.6 ± 0.1	5	38.5 ± 0.1	5	38.5 ± 0.1
6–8 h after dosing on Day 15	5	38.7 ± 0.2	5	39.0 ± 0.4	5	39.1 ± 0.1	5	39.0 ± 0.2	5	38.8 ± 0.3
6–8 h after dosing on Day 28	5	38.6 ± 0.3	5	38.8 ± 0.3	5	38.8 ± 0.2	5	38.9 ± 0.3	5	38.6 ± 0.3
During the last 3 days of recovery	2	38.9 ± 0.1	2	38.8 ± 0.1	2	38.8 ± 0.1	2	38.7 ± 0.2	2	38.6 ± 0.0
Table 7.6 Effects of Oral Gavage Administration of JBD0131 on Body Temperature of Female Beagle Dogs (℃)
Time point	Control group		Vehicle group		15 mg/kg group		60 mg/kg group		300 mg/kg group
	n	Mean ± SD	n	Mean ± SD	n	Mean ± SD	n	Mean ± SD	n	Mean ± SD
Acclimation day 1	5	38.4 ± 0.2	5	38.6 ± 0.2	5	38.5 ± 0.1	5	38.5 ± 0.2	5	38.6 ± 0.1
Acclimation day 2	5	38.5 ± 0.1	5	38.5 ± 0.2	5	38.6 ± 0.1	5	38.5 ± 0.0	5	38.5 ± 0.2
6–8 h after dosing on Day 15	5	38.7 ± 0.2	5	38.8 ± 0.3	5	39.0 ± 0.4	5	38.8 ± 0.1	5	38.8 ± 0.2
6–8 h after dosing on Day 28	5	38.4 ± 0.2	5	38.7 ± 0.3	5	38.9 ± 0.5	5	38.7 ± 0.2	5	38.9 ± 0.2
During the last 3 days of recovery	2	38.6 ± 0.1	2	38.6 ± 0.4	2	38.5 ± 0.3	2	38.7 ± 0.1	2	38.6 ± 0.1
Table 7.7 Effects of Oral Gavage Administration of JBD0131 on Electrocardiogram and Blood Pressure Parameters in Male Beagle Dogs
Parameter	Time point	Control group		Vehicle group		15 mg/kg group		60 mg/kg group		300 mg/kg group
		n	Mean ± SD	n	Mean ± SD	n	Mean ± SD	n	Mean ± SD	n	Mean ± SD
P wave duration (ms)	Acclimation period	5	45.00 ± 0.00	5	46.00 ± 2.24	5	45.00 ± 0.00	5	46.00 ± 2.24	5	47.00 ± 2.74
	6–8 h after dosing on Day 15	5	47.00 ± 2.74	5	46.00 ± 2.24	5	46.00 ± 2.24	5	45.00 ± 0.00	5	47.00 ± 2.74
	6–8 h after dosing on Day 28	5	46.00 ± 2.24	5	48.00 ± 2.74	5	47.00 ± 2.74	5	47.00 ± 2.74	5	47.00 ± 2.74
	24-26 h after dosing on Day 28	5	48.00 ± 2.74	5	47.00 ± 2.74	5	49.00 ± 2.24	5	46.00 ± 2.24	5	46.00 ± 2.24
	48-50 h after dosing on Day 28	5	48.00 ± 2.74	5	49.00 ± 2.24	5	47.00 ± 2.74	5	48.00 ± 2.74	5	48.00 ± 2.74
	During the last 3 days of the recovery period	2	47.50 ± 3.54	2	45.00 ± 0.00	2	45.00 ± 0.00	2	50.00 ± 0.00	2	50.00 ± 0.00
P-R interval (ms)	Acclimation period	5	84.00 ± 9.62	5	84.00 ± 7.42	5	90.00 ± 16.96	5	83.00 ± 5.70	5	84.00 ± 8.94
	6–8 h after dosing on Day 15	5	87.00 ± 14.40	5	86.00 ± 7.42	5	93.00 ± 21.68	5	84.00 ± 5.48	5	85.00 ± 7.91
	6–8 h after dosing on Day 28	5	85.00 ± 9.35	5	81.00 ± 8.22	5	91.00 ± 14.32	5	80.00 ± 5.00	5	83.00 ± 7.58
	24-26 h after dosing on Day 28	5	80.00 ± 9.35	5	85.00 ± 9.35	5	90.00 ± 13.69	5	78.00 ± 5.70	5	82.00 ± 7.58
	48-50 h after dosing on Day 28	5	84.00 ± 13.87	5	81.00 ± 5.48	5	90.00 ± 14.58	5	82.00 ± 5.70	5	84.00 ± 10.84
	During the last 3 days of the recovery period	2	95.00 ± 7.07	2	80.00 ± 7.07	2	92.50 ± 17.68	2	85.00 ± 7.07	2	90.00 ± 7.07
QRS duration (ms)	Acclimation period	5	65.00 ± 0.00	5	64.00 ± 2.24	5	65.00 ± 0.00	5	65.00 ± 0.00	5	65.00 ± 3.54
	6–8 h after dosing on Day 15	5	66.00 ± 2.24	5	65.00 ± 0.00	5	64.00 ± 4.18	5	63.00 ± 2.74	5	64.00 ± 2.24
	6–8 h after dosing on Day 28	5	65.00 ± 0.00	5	66.00 ± 2.24	5	64.00 ± 2.24	5	64.00 ± 2.24	5	65.00 ± 0.00
	24-26 h after dosing on Day 28	5	66.00 ± 2.24	5	68.00 ± 4.47	5	64.00 ± 2.24	5	64.00 ± 2.24	5	64.00 ± 2.24
	48-50 h after dosing on Day 28	5	66.00 ± 2.24	5	66.00 ± 2.24	5	66.00 ± 2.24	5	65.00 ± 0.00	5	66.00 ± 2.24
	During the last 3 days of the recovery period	2	65.00 ± 0.00	2	67.50 ± 3.54	2	65.00 ± 0.00	2	65.00 ± 0.00	2	67.50 ± 3.54
Q-T interval (ms)	Acclimation period	5	210.00 ± 12.75	5	219.00 ± 21.04	5	211.00 ± 8.94	5	205.00 ± 7.91	5	201.00 ± 17.46
	6–8 h after dosing on Day 15	5	201.00 ± 8.22	5	213.00 ± 10.37	5	213.00 ± 7.58	5	210.00 ± 13.69	5	216.00 ± 6.52
	6–8 h after dosing on Day 28	5	212.00 ± 6.71	5	217.00 ± 13.51	5	209.00 ± 6.52	5	213.00 ± 10.37	5	222.00 ± 9.08
	24-26 h after dosing on Day 28	5	206.00 ± 15.57	5	220.00 ± 13.69	5	217.00 ± 13.04	5	228.00 ± 12.04	5	225.00 ± 6.12
	48-50 h after dosing on Day 28	5	215.00 ± 13.69	5	224.00 ± 12.94	5	216.00 ± 17.10	5	231.00 ± 4.18	5	227.00 ± 17.89
	During the last 3 days of the recovery period	2	190.00 ± 7.07	2	207.50 ± 3.54	2	210.00 ± 14.14	2	210.00 ± 0.00	2	212.50 ± 17.68
Heart rate (beats/min)	Acclimation period	5	130.55 ± 10.19	5	118.26 ± 23.47	5	128.51 ± 6.94	5	130.83 ± 4.31	5	141.20 ± 25.90
	6–8 h after dosing on Day 15	5	127.71 ± 7.09	5	122.54 ± 3.61	5	123.02 ± 6.81	5	125.32 ± 6.97	5	124.28 ± 6.89
	6–8 h after dosing on Day 28	5	125.10 ± 7.42	5	120.47 ± 5.82	5	121.29 ± 3.54	5	123.66 ± 5.62	5	119.45 ± 4.99
	24-26 h after dosing on Day 28	5	120.00 ± 14.73	5	115.24 ± 13.94	5	118.87 ± 12.01	5	114.02 ± 4.95	5	122.38 ± 8.03
	48-50 h after dosing on Day 28	5	117.11 ± 13.26	5	114.86 ± 10.91	5	122.57 ± 7.49	5	117.50 ± 6.97	5	126.51 ± 8.43
	During the last 3 days of the recovery period	2	137.26 ± 5.55	2	123.71 ± 0.00	2	123.34 ± 8.05	2	113.40 ± 12.80	2	123.08 ± 12.43
R-R interval (s)	Acclimation period	5	0.47 ± 0.04	5	0.53 ± 0.14	5	0.47 ± 0.02	5	0.46 ± 0.02	5	0.44 ± 0.07
	6–8 h after dosing on Day 15	5	0.47 ± 0.03	5	0.49 ± 0.01	5	0.49 ± 0.03	5	0.48 ± 0.03	5	0.49 ± 0.03
	6–8 h after dosing on Day 28	5	0.48 ± 0.03	5	0.50 ± 0.02	5	0.50 ± 0.02	5	0.49 ± 0.02	5	0.51 ± 0.02
	24-26 h after dosing on Day 28	5	0.51 ± 0.07	5	0.53 ± 0.06	5	0.51 ± 0.05	5	0.53 ± 0.02	5	0.49 ± 0.03
	48-50 h after dosing on Day 28	5	0.52 ± 0.06	5	0.53 ± 0.05	5	0.49 ± 0.03	5	0.52 ± 0.03	5	0.48 ± 0.03
	During the last 3 days of the recovery period	2	0.44 ± 0.01	2	0.49 ± 0.00	2	0.49 ± 0.03	2	0.54 ± 0.06	2	0.50 ± 0.05
Corrected Q-T interval (ms)	Acclimation period	5	271.63 ± 9.73	5	271.94 ± 7.62	5	271.92 ± 12.60	5	265.85 ± 11.92	5	265.65 ± 12.93
	6–8 h after dosing on Day 15	5	258.37 ± 7.65	5	270.15 ± 11.51	5	270.48 ± 9.81	5	268.30 ± 16.92	5	275.23 ± 8.31
	6–8 h after dosing on Day 28	5	270.75 ± 10.15	5	273.54 ± 14.08	5	264.25 ± 8.80	5	270.95 ± 12.18	5	279.13 ± 8.52
	24-26 h after dosing on Day 28	5	258.55 ± 9.83	5	272.56 ± 6.15	5	271.96 ± 11.31	5	282.35 ± 15.01 *	5	285.20 ± 8.61 *
	48-50 h after dosing on Day 28	5	268.00 ± 12.25	5	277.56 ± 8.92	5	273.83 ± 19.85	5	288.90 ± 6.52	5	290.65 ± 18.15
	During the last 3 days of the recovery period	2	250.27 ± 5.95	2	264.10 ± 4.50	2	266.76 ± 12.17	2	259.46 ± 9.78	2	269.47 ± 13.35
Systolic blood pressure (mmHg)	Acclimation period	5	143 ± 12	5	138 ± 15	5	140 ± 9	5	136 ± 17	5	162 ± 15
	6–8 h after dosing on Day 15	5	147 ± 8	5	142 ± 8	5	140 ± 12	5	148 ± 8	5	144 ± 5
	6–8 h after dosing on Day 28	5	143 ± 8	5	138 ± 16	5	140 ± 13	5	147 ± 6	5	141 ± 9
	24-26 h after dosing on Day 28	5	139 ± 13	5	139 ± 11	5	140 ± 2	5	139 ± 11	5	139 ± 15
	48-50 h after dosing on Day 28	5	134 ± 12	5	141 ± 17	5	143 ± 12	5	143 ± 9	5	146 ± 15
	During the last 3 days of the recovery period	2	140 ± 1	2	147 ± 11	2	143 ± 1	2	151 ± 6	2	138 ± 13
Diastolic blood pressure (mmHg)	Acclimation period	5	87 ± 10	5	91 ± 15	5	80 ± 10	5	86 ± 13	5	108 ± 19
	6–8 h after dosing on Day 15	5	78 ± 16	5	78 ± 11	5	81 ± 11	5	93 ± 5	5	81 ± 10
	6–8 h after dosing on Day 28	5	84 ± 20	5	81 ± 11	5	80 ± 15	5	88 ± 11	5	89 ± 10
	24-26 h after dosing on Day 28	5	77 ± 19	5	82 ± 14	5	79 ± 11	5	71 ± 15	5	76 ± 10
	48-50 h after dosing on Day 28	5	82 ± 12	5	85 ± 16	5	76 ± 17	5	88 ± 14	5	67 ± 12
	During the last 3 days of the recovery period	2	92 ± 16	2	72 ± 28	2	105 ± 3	2	84 ± 1	2	79 ± 8
Mean arterial pressure (mmHg)	Acclimation period	5	105 ± 8	5	107 ± 14	5	100 ± 9	5	103 ± 14	5	126 ± 18
	6–8 h after dosing on Day 15	5	101 ± 13	5	100 ± 7	5	101 ± 10	5	111 ± 5	5	102 ± 7
	6–8 h after dosing on Day 28	5	104 ± 16	5	100 ± 12	5	100 ± 14	5	108 ± 8	5	106 ± 9
	24-26 h after dosing on Day 28	5	98 ± 16	5	101 ± 13	5	99 ± 7	5	93 ± 12	5	97 ± 12
	48-50 h after dosing on Day 28	5	99 ± 12	5	104 ± 16	5	98 ± 15	5	106 ± 12	5	93 ± 8
	During the last 3 days of the recovery period	2	108 ± 10	2	97 ± 15	2	118 ± 2	2	106 ± 3	2	99 ± 1
Note: *Compared with the control group, the difference in means was statistically significant (P ≤ 0.05).
Table 7.8 Effects of Oral Gavage Administration of JBD0131 on Electrocardiogram and Blood Pressure Parameters in Female Beagle Dogs
Parameter	Time point	Control group		Vehicle group		15 mg/kg group		60 mg/kg group		300 mg/kg group
		n	Mean ± SD	n	Mean ± SD	n	Mean ± SD	n	Mean ± SD	n	Mean ± SD
P wave duration (ms)	Acclimation period	5	46.00 ± 4.18	5	48.00 ± 2.74	5	47.00 ± 2.74	5	46.00 ± 2.24	5	45.00 ± 0.00
	6–8 h after dosing on Day 15	5	47.00 ± 2.74	5	47.00 ± 2.74	5	45.00 ± 0.00	5	46.00 ± 2.24	5	47.00 ± 2.74
	6–8 h after dosing on Day 28	5	49.00 ± 2.24	5	46.00 ± 2.24	5	46.00 ± 2.24	5	48.00 ± 2.74	5	46.00 ± 2.24
	24-26 h after dosing on Day 28	5	47.00 ± 2.74	5	46.00 ± 2.24	5	47.00 ± 2.74	5	47.00 ± 2.74	5	46.00 ± 2.24
	48-50 h after dosing on Day 28	5	47.00 ± 2.74	5	47.00 ± 2.74	5	47.00 ± 2.74	5	48.00 ± 2.74	5	47.00 ± 2.74
	During the last 3 days of the recovery period	2	47.50 ± 3.54	2	47.50 ± 3.54	2	45.00 ± 0.00	2	50.00 ± 0.00	2	50.00 ± 7.07
P-R interval (ms)	Acclimation period	5	89.00 ± 11.94	5	91.00 ± 4.18	5	84.00 ± 13.87	5	96.00 ± 6.52	5	90.00 ± 7.91
	6–8 h after dosing on Day 15	5	90.00 ± 12.25	5	95.00 ± 5.00	5	81.00 ± 10.84	5	89.00 ± 5.48	5	88.00 ± 6.71
	6–8 h after dosing on Day 28	5	87.00 ± 16.05	5	90.00 ± 10.00	5	79.00 ± 8.94	5	90.00 ± 7.07	5	87.00 ± 9.08
	24-26 h after dosing on Day 28	5	83.00 ± 9.75	5	89.00 ± 6.52	5	75.00 ± 10.61	5	89.00 ± 6.52	5	87.00 ± 4.47
	48-50 h after dosing on Day 28	5	90.00 ± 17.68	5	91.00 ± 9.62	5	76.00 ± 13.42	5	91.00 ± 10.84	5	84.00 ± 5.48
	During the last 3 days of the recovery period	2	82.50 ± 3.54	2	90.00 ± 0.00	2	82.50 ± 17.68	2	97.50 ± 24.75	2	100.00 ± 7.07
QRS duration (ms)	Acclimation period	5	63.00 ± 4.47	5	65.00 ± 0.00	5	65.00 ± 0.00	5	66.00 ± 2.24	5	65.00 ± 3.54
	6–8 h after dosing on Day 15	5	64.00 ± 2.24	5	68.00 ± 2.74	5	65.00 ± 3.54	5	64.00 ± 2.24	5	65.00 ± 3.54
	6–8 h after dosing on Day 28	5	66.00 ± 2.24	5	65.00 ± 0.00	5	66.00 ± 2.24	5	66.00 ± 2.24	5	66.00 ± 2.24
	24-26 h after dosing on Day 28	5	66.00 ± 2.24	5	65.00 ± 3.54	5	67.00 ± 2.74	5	66.00 ± 2.24	5	65.00 ± 0.00
	48-50 h after dosing on Day 28	5	64.00 ± 2.24	5	65.00 ± 0.00	5	64.00 ± 2.24	5	66.00 ± 2.24	5	66.00 ± 2.24
	During the last 3 days of the recovery period	2	65.00 ± 0.00	2	65.00 ± 0.00	2	62.50 ± 3.54	2	65.00 ± 0.00	2	62.50 ± 3.54
Q-T interval (ms)	Acclimation period	5	214.00 ± 19.81	5	201.00 ± 4.18	5	202.00 ± 11.51	5	215.00 ± 10.61	5	206.00 ± 8.94
	6–8 h after dosing on Day 15	5	213.00 ± 11.51	5	201.00 ± 13.42	5	203.00 ± 4.47	5	209.00 ± 13.87	5	212.00 ± 13.51
	6–8 h after dosing on Day 28	5	210.00 ± 14.14	5	205.00 ± 10.00	5	205.00 ± 7.07	5	210.00 ± 12.25	5	212.00 ± 10.37
	24-26 h after dosing on Day 28	5	210.00 ± 10.00	5	209.00 ± 9.62	5	211.00 ± 8.94	5	215.00 ± 9.35	5	216.00 ± 5.48
	48-50 h after dosing on Day 28	5	218.00 ± 10.37	5	217.00 ± 7.58	5	214.00 ± 6.52	5	223.00 ± 15.25	5	224.00 ± 15.57
	During the last 3 days of the recovery period	2	205.00 ± 7.07	2	207.50 ± 17.68	2	205.00 ± 14.14	2	210.00 ± 14.14	2	202.50 ± 3.54
Heart rate (beats/min)	Acclimation period	5	137.80 ± 23.50	5	129.99 ± 14.54	5	129.07 ± 2.63	5	125.65 ± 7.90	5	125.82 ± 12.90
	6–8 h after dosing on Day 15	5	127.03 ± 12.69	5	128.32 ± 13.17	5	127.76 ± 4.09	5	132.44 ± 6.66	5	127.03 ± 14.75
	6–8 h after dosing on Day 28	5	128.27 ± 10.37	5	129.55 ± 12.40	5	126.10 ± 7.01	5	126.54 ± 5.97	5	128.11 ± 12.46
	24-26 h after dosing on Day 28	5	129.24 ± 8.82	5	123.98 ± 6.37	5	127.41 ± 1.79	5	124.03 ± 7.07	5	125.46 ± 12.89
	48-50 h after dosing on Day 28	5	125.52 ± 10.91	5	118.34 ± 9.95	5	123.23 ± 1.94	5	125.48 ± 10.71	5	113.92 ± 15.51
	During the last 3 days of the recovery period	2	131.18 ± 3.04	2	133.93 ± 12.63	2	134.28 ± 7.42	2	125.02 ± 1.85	2	118.06 ± 9.82
R-R interval (s)	Acclimation period	5	0.45 ± 0.06	5	0.47 ± 0.06	5	0.47 ± 0.01	5	0.48 ± 0.03	5	0.48 ± 0.05
	6–8 h after dosing on Day 15	5	0.48 ± 0.04	5	0.48 ± 0.05	5	0.47 ± 0.02	5	0.46 ± 0.02	5	0.48 ± 0.05
	6–8 h after dosing on Day 28	5	0.47 ± 0.04	5	0.47 ± 0.05	5	0.48 ± 0.03	5	0.48 ± 0.02	5	0.48 ± 0.05
	24-26 h after dosing on Day 28	5	0.47 ± 0.03	5	0.49 ± 0.03	5	0.47 ± 0.01	5	0.49 ± 0.03	5	0.48 ± 0.05
	48-50 h after dosing on Day 28	5	0.48 ± 0.04	5	0.51 ± 0.04	5	0.49 ± 0.01	5	0.48 ± 0.04	5	0.54 ± 0.08
	During the last 3 days of the recovery period	2	0.48 ± 0.01	2	0.45 ± 0.04	2	0.45 ± 0.03	2	0.49 ± 0.01	2	0.51 ± 0.04
Corrected Q-T interval (ms)	Acclimation period	5	280.62 ± 14.20	5	259.70 ± 9.38	5	260.76 ± 14.99	5	275.02 ± 15.79	5	263.11 ± 3.06
	6–8 h after dosing on Day 15	5	272.96 ± 9.70	5	258.44 ± 14.58	5	261.10 ± 3.73	5	272.03 ± 18.07	5	271.42 ± 9.18
	6–8 h after dosing on Day 28	5	270.12 ± 14.63	5	264.49 ± 9.61	5	262.50 ± 9.77	5	269.23 ± 15.95	5	272.44 ± 6.00
	24-26 h after dosing on Day 28	5	271.00 ± 11.87	5	266.11 ± 12.29	5	271.19 ± 11.30	5	273.70 ± 10.07	5	275.82 ± 5.68
	48-50 h after dosing on Day 28	5	278.46 ± 11.78	5	271.78 ± 4.96	5	271.99 ± 7.20	5	284.81 ± 17.97	5	276.39 ± 13.80
	During the last 3 days of the recovery period	2	266.10 ± 11.24	2	270.69 ± 14.56	2	268.28 ± 23.44	2	268.26 ± 19.37	2	253.59 ± 2.62
Systolic blood pressure (mmHg)	Acclimation period	5	143 ± 4	5	128 ± 14	5	154 ± 6	5	144 ± 13	5	141 ± 18
	6–8 h after dosing on Day 15	5	132 ± 12	5	138 ± 5	5	142 ± 16	5	146 ± 15	5	135 ± 7
	6–8 h after dosing on Day 28	5	141 ± 7	5	141 ± 9	5	140 ± 17	5	136 ± 12	5	140 ± 9
	24-26 h after dosing on Day 28	5	138 ± 5	5	137 ± 9	5	139 ± 8	5	142 ± 13	5	131 ± 17
	48-50 h after dosing on Day 28	5	141 ± 4	5	139 ± 11	5	141 ± 19	5	123 ± 17	5	124 ± 15
	During the last 3 days of the recovery period	2	116 ± 13	2	134 ± 15	2	146 ± 23	2	132 ± 1	2	130 ± 8
Diastolic blood pressure (mmHg)	Acclimation period	5	93 ± 3	5	81 ± 12	5	96 ± 14	5	93 ± 10	5	83 ± 19
	6–8 h after dosing on Day 15	5	83 ± 10	5	91 ± 9	5	93 ± 14	5	86 ± 15	5	80 ± 7
	6–8 h after dosing on Day 28	5	87 ± 15	5	88 ± 8	5	94 ± 6	5	81 ± 12	5	77 ± 12
	24-26 h after dosing on Day 28	5	78 ± 2	5	92 ± 12	5	84 ± 14	5	86 ± 11	5	80 ± 18
	48-50 h after dosing on Day 28	5	85 ± 14	5	86 ± 7	5	86 ± 11	5	75 ± 7	5	77 ± 11
	During the last 3 days of the recovery period	2	77 ± 2	2	86 ± 1	2	95 ± 25	2	87 ± 6	2	91 ± 18
Mean arterial pressure (mmHg)	Acclimation period	5	110 ± 1	5	97 ± 12	5	115 ± 10	5	110 ± 11	5	103 ± 18
	6–8 h after dosing on Day 15	5	99 ± 9	5	106 ± 6	5	109 ± 14	5	106 ± 14	5	98 ± 4
	6–8 h after dosing on Day 28	5	105 ± 12	5	106 ± 8	5	110 ± 9	5	99 ± 11	5	98 ± 10
	24-26 h after dosing on Day 28	5	98 ± 2	5	107 ± 8	5	102 ± 11	5	104 ± 11	5	97 ± 17
	48-50 h after dosing on Day 28	5	104 ± 10	5	104 ± 7	5	104 ± 12	5	91 ± 10	5	93 ± 11
	During the last 3 days of the recovery period	2	90 ± 6	2	101 ± 4	2	112 ± 25	2	102 ± 5	2	104 ± 15
Table 7.9 Effects of Oral Gavage Administration of JBD0131 on Hematological Parameters in Male Beagle Dogs
Parameter	Time point	Control group		Vehicle group		15 mg/kg group		60 mg/kg group		300 mg/kg group
		n	Mean ± SD	n	Mean ± SD	n	Mean ± SD	n	Mean ± SD	n	Mean ± SD
WBC (109/L)	Acclimation day 1	5	9.70 ± 4.19	5	6.95 ± 1.27	5	8.11 ± 1.44	5	8.75 ± 0.50	5	9.46 ± 1.62
	Acclimation day 2	5	8.69 ± 2.05	5	8.17 ± 1.04	5	8.72 ± 1.80	5	8.88 ± 0.64	5	9.41 ± 1.71
	Dosing day 26	5	9.71 ± 1.76	5	7.77 ± 1.11	5	9.55 ± 1.45	5	9.34 ± 0.46	5	10.27 ± 1.84
	End of the recovery period	2	8.02 ± 1.05	2	6.33 ± 0.66	2	8.04 ± 0.88	2	8.48 ± 0.95	2	8.43 ± 0.12
NEU% (%)	Acclimation day 1	5	55.4 ± 9.3	5	56.6 ± 4.5	5	56.9 ± 4.1	5	55.1 ± 2.5	5	57.3 ± 10.6
	Acclimation day 2	5	51.5 ± 7.0	5	59.7 ± 6.0	5	55.8 ± 4.1	5	52.7 ± 4.7	5	56.4 ± 8.1
	Dosing day 26	5	55.7 ± 4.9	5	59.4 ± 3.8	5	61.5 ± 2.2	5	53.7 ± 2.1	5	59.7 ± 6.1
	End of the recovery period	2	48.9 ± 3.5	2	55.8 ± 6.5	2	56.0 ± 1.5	2	49.3 ± 3.5	2	55.3 ± 9.5
LYMPH% (%)	Acclimation day 1	5	33.4 ± 7.5	5	32.5 ± 3.8	5	31.3 ± 2.9	5	34.5 ± 3.5	5	31.0 ± 7.9
	Acclimation day 2	5	36.8 ± 4.8	5	30.4 ± 5.3	5	32.2 ± 2.1	5	35.2 ± 4.1	5	31.2 ± 6.2
	Dosing day 26	5	34.0 ± 3.5	5	31.0 ± 3.0	5	28.0 ± 1.7 *	5	35.7 ± 2.2	5	30.1 ± 4.8
	End of the recovery period	2	39.5 ± 1.5	2	35.1 ± 5.3	2	34.2 ± 1.7	2	39.8 ± 4.2	2	33.3 ± 10.3
MONO% (%)	Acclimation day 1	5	7.6 ± 2.1	5	7.8 ± 1.5	5	8.9 ± 2.1	5	7.3 ± 1.8	5	8.2 ± 1.9
	Acclimation day 2	5	8.1 ± 3.3	5	7.3 ± 1.6	5	9.0 ± 1.9	5	8.4 ± 1.3	5	8.9 ± 2.1
	Dosing day 26	5	6.9 ± 2.1	5	7.0 ± 0.9	5	8.1 ± 1.3	5	7.2 ± 0.9	5	7.1 ± 1.4
	End of the recovery period	2	6.9 ± 1.4	2	5.3 ± 1.6	2	6.6 ± 1.0	2	6.8 ± 1.8	2	7.1 ± 0.4
EOS% (%)	Acclimation day 1	5	2.1 ± 1.0	5	2.0 ± 0.4	5	1.9 ± 0.3	5	2.1 ± 0.7	5	2.6 ± 1.8
	Acclimation day 2	5	2.3 ± 1.0	5	1.8 ± 0.5	5	2.1 ± 0.7	5	2.6 ± 1.4	5	2.7 ± 1.2
	Dosing day 26	5	1.8 ± 1.2	5	1.4 ± 0.6	5	1.4 ± 0.5	5	2.4 ± 1.5	5	2.0 ± 1.2
	End of the recovery period	2	3.3 ± 1.1	2	3.1 ± 0.6	2	2.4 ± 0.8	2	3.2 ± 1.2	2	3.6 ± 0.2
BASO% (%)	Acclimation day 1	5	0.7 ± 0.3	5	0.4 ± 0.0	5	0.5 ± 0.4	5	0.5 ± 0.2	5	0.4 ± 0.2
	Acclimation day 2	5	0.7 ± 0.3	5	0.4 ± 0.1	5	0.4 ± 0.3	5	0.5 ± 0.4	5	0.4 ± 0.2
	Dosing day 26	5	0.4 ± 0.3	5	0.2 ± 0.1	5	0.2 ± 0.2	5	0.2 ± 0.1	5	0.2 ± 0.1
	End of the recovery period	2	0.6 ± 0.1	2	0.3 ± 0.0	2	0.4 ± 0.4	2	0.4 ± 0.1	2	0.3 ± 0.1
NEU (109/L)	Acclimation day 1	5	5.66 ± 3.43	5	3.95 ± 0.89	5	4.63 ± 0.92	5	4.82 ± 0.32	5	5.54 ± 1.82
	Acclimation day 2	5	4.59 ± 1.81	5	4.89 ± 0.95	5	4.87 ± 1.05	5	4.69 ± 0.67	5	5.37 ± 1.50
	Dosing day 26	5	5.46 ± 1.41	5	4.61 ± 0.64	5	5.90 ± 1.04	5	5.01 ± 0.18	5	6.20 ± 1.61
	End of the recovery period	2	3.93 ± 0.79	2	3.55 ± 0.78	2	4.51 ± 0.62	2	4.16 ± 0.18	2	4.66 ± 0.86
LYMPH (109/L)	Acclimation day 1	5	3.02 ± 0.58	5	2.24 ± 0.29 *	5	2.51 ± 0.38	5	3.02 ± 0.39	5	2.84 ± 0.34
	Acclimation day 2	5	3.13 ± 0.36	5	2.45 ± 0.31	5	2.80 ± 0.62	5	3.11 ± 0.34	5	2.89 ± 0.58
	Dosing day 26	5	3.28 ± 0.46	5	2.42 ± 0.45 *	5	2.66 ± 0.32	5	3.34 ± 0.33	5	3.06 ± 0.52
	End of the recovery period	2	3.16 ± 0.29	2	2.20 ± 0.11	2	2.75 ± 0.16	2	3.39 ± 0.74	2	2.79 ± 0.82
MONO (109/L)	Acclimation day 1	5	0.70 ± 0.21	5	0.54 ± 0.17	5	0.72 ± 0.25	5	0.63 ± 0.14	5	0.77 ± 0.21
	Acclimation day 2	5	0.66 ± 0.20	5	0.60 ± 0.17	5	0.78 ± 0.22	5	0.75 ± 0.13	5	0.82 ± 0.16
	Dosing day 26	5	0.65 ± 0.18	5	0.55 ± 0.10	5	0.76 ± 0.06	5	0.67 ± 0.10	5	0.71 ± 0.09
	End of the recovery period	2	0.55 ± 0.05	2	0.33 ± 0.06	2	0.53 ± 0.02	2	0.56 ± 0.08	2	0.59 ± 0.04
EOS (109/L)	Acclimation day 1	5	0.19 ± 0.06	5	0.14 ± 0.03	5	0.16 ± 0.05	5	0.18 ± 0.07	5	0.23 ± 0.13
	Acclimation day 2	5	0.20 ± 0.08	5	0.15 ± 0.04	5	0.19 ± 0.08	5	0.22 ± 0.11	5	0.24 ± 0.08
	Dosing day 26	5	0.18 ± 0.12	5	0.11 ± 0.06	5	0.14 ± 0.06	5	0.22 ± 0.13	5	0.19 ± 0.11
	End of the recovery period	2	0.26 ± 0.05	2	0.20 ± 0.06	2	0.19 ± 0.08	2	0.28 ± 0.13	2	0.30 ± 0.03
BASO (109/L)	Acclimation day 1	5	0.06 ± 0.03	5	0.03 ± 0.01	5	0.04 ± 0.04	5	0.05 ± 0.02	5	0.04 ± 0.02
	Acclimation day 2	5	0.06 ± 0.02	5	0.03 ± 0.01	5	0.04 ± 0.03	5	0.05 ± 0.04	5	0.03 ± 0.02
	Dosing day 26	5	0.04 ± 0.02	5	0.01 ± 0.01	5	0.02 ± 0.02	5	0.02 ± 0.01	5	0.02 ± 0.01
	End of the recovery period	2	0.05 ± 0.01	2	0.02 ± 0.00	2	0.03 ± 0.03	2	0.03 ± 0.01	2	0.03 ± 0.01
RBC (1012/L)	Acclimation day 1	5	6.34 ± 0.58	5	6.23 ± 0.46	5	6.10 ± 0.31	5	6.24 ± 0.18	5	6.12 ± 0.36
	Acclimation day 2	5	6.26 ± 0.67	5	6.46 ± 0.50	5	6.39 ± 0.42	5	6.29 ± 0.34	5	6.32 ± 0.37
	Dosing day 26	5	6.73 ± 0.45	5	6.44 ± 0.47	5	6.76 ± 0.30	5	6.51 ± 0.25	5	6.15 ± 0.29
	End of the recovery period	2	6.81 ± 0.10	2	6.73 ± 0.62	2	7.27 ± 0.05	2	6.92 ± 0.16	2	6.04 ± 0.40
HGB (g/L)	Acclimation day 1	5	145 ± 9	5	144 ± 8	5	139 ± 7	5	144 ± 6	5	140 ± 9
	Acclimation day 2	5	144 ± 12	5	149 ± 8	5	147 ± 8	5	145 ± 9	5	145 ± 9
	Dosing day 26	5	155 ± 7	5	147 ± 9	5	152 ± 6	5	151 ± 7	5	142 ± 5 *
	End of the recovery period	2	160 ± 1	2	153 ± 17	2	167 ± 1	2	162 ± 4	2	145 ± 4
HCT (%)	Acclimation day 1	5	45.8 ± 3.0	5	45.0 ± 2.6	5	43.9 ± 1.8	5	45.3 ± 1.4	5	44.1 ± 2.5
	Acclimation day 2	5	44.6 ± 4.0	5	45.6 ± 2.1	5	45.3 ± 2.7	5	45.2 ± 2.3	5	44.8 ± 2.5
	Dosing day 26	5	48.3 ± 2.5	5	45.7 ± 2.4	5	47.4 ± 1.6	5	46.3 ± 1.9	5	43.2 ± 1.5 *
	End of the recovery period	2	48.8 ± 0.1	2	46.2 ± 4.5	2	50.5 ± 0.3	2	49.2 ± 1.9	2	43.2 ± 1.8
MCV (fL)	Acclimation day 1	5	72.3 ± 2.7	5	72.3 ± 2.2	5	71.9 ± 1.8	5	72.7 ± 1.1	5	72.0 ± 3.1
	Acclimation day 2	5	71.4 ± 2.9	5	70.7 ± 2.5	5	70.9 ± 2.1	5	71.9 ± 1.1	5	70.9 ± 3.0
	Dosing day 26	5	71.8 ± 2.4	5	71.1 ± 2.9	5	70.1 ± 2.1	5	71.2 ± 1.2	5	70.3 ± 2.0
	End of the recovery period	2	71.7 ± 1.1	2	68.8 ± 0.5	2	69.6 ± 0.8	2	71.0 ± 1.1	2	71.6 ± 1.8
MCH (pg)	Acclimation day 1	5	22.8 ± 1.1	5	23.1 ± 0.8	5	22.8 ± 0.6	5	23.1 ± 0.4	5	22.8 ± 0.9
	Acclimation day 2	5	23.1 ± 1.0	5	23.1 ± 0.8	5	22.9 ± 0.5	5	23.0 ± 0.6	5	23.1 ± 1.2
	Dosing day 26	5	23.1 ± 0.9	5	22.8 ± 0.9	5	22.5 ± 0.5	5	23.2 ± 0.4	5	23.0 ± 0.9
	End of the recovery period	2	23.4 ± 0.4	2	22.8 ± 0.5	2	23.0 ± 0.2	2	23.5 ± 0.1	2	24.1 ± 0.9
MCHC (g/L)	Acclimation day 1	5	316 ± 3	5	319 ± 4	5	317 ± 4	5	317 ± 3	5	317 ± 5
	Acclimation day 2	5	323 ± 2	5	326 ± 4	5	323 ± 3	5	321 ± 7	5	325 ± 2
	Dosing day 26	5	321 ± 3	5	321 ± 5	5	321 ± 4	5	326 ± 1	5	328 ± 3 *
	End of the recovery period	2	326 ± 1	2	331 ± 5	2	331 ± 1	2	331 ± 4	2	335 ± 4
PLT (109/L)	Acclimation day 1	5	294 ± 48	5	301 ± 67	5	326 ± 27	5	301 ± 28	5	350 ± 75
	Acclimation day 2	5	279 ± 41	5	264 ± 29	5	318 ± 22	5	270 ± 26	5	317 ± 48
	Dosing day 26	5	270 ± 42	5	265 ± 27	5	303 ± 24	5	284 ± 41	5	310 ± 44
	End of the recovery period	2	239 ± 18	2	252 ± 29	2	281 ± 21	2	250 ± 34	2	331 ± 52
RET% (%)	Acclimation day 1	5	0.92 ± 0.11	5	0.83 ± 0.21	5	1.07 ± 0.31	5	1.15 ± 0.16	5	0.94 ± 0.22
	Acclimation day 2	5	0.92 ± 0.21	5	0.67 ± 0.12	5	0.93 ± 0.40	5	0.86 ± 0.25	5	0.75 ± 0.25
	Dosing day 26	5	0.99 ± 0.22	5	0.71 ± 0.23	5	0.90 ± 0.25	5	0.80 ± 0.15	5	0.74 ± 0.15
	End of the recovery period	2	1.29 ± 0.16	2	0.97 ± 0.23	2	0.70 ± 0.20	2	0.74 ± 0.01	2	0.91 ± 0.18
RET (1012/L)	Acclimation day 1	5	0.058 ± 0.004	5	0.052 ± 0.015	5	0.066 ± 0.021	5	0.072 ± 0.010	5	0.057 ± 0.012
	Acclimation day 2	5	0.058 ± 0.020	5	0.044 ± 0.011	5	0.061 ± 0.031	5	0.054 ± 0.018	5	0.047 ± 0.016
	Dosing day 26	5	0.067 ± 0.019	5	0.046 ± 0.016	5	0.061 ± 0.017	5	0.052 ± 0.011	5	0.045 ± 0.008
	End of the recovery period	2	0.088 ± 0.012	2	0.066 ± 0.022	2	0.051 ± 0.015	2	0.051 ± 0.003	2	0.055 ± 0.008
APTT (sec)	Acclimation day 1	5	7.0 ± 0.3	5	6.9 ± 1.1	5	7.6 ± 1.1	5	6.7 ± 0.9	5	6.2 ± 0.8
	Acclimation day 2	5	6.6 ± 0.6	5	6.9 ± 0.2	5	7.1 ± 1.1	5	6.6 ± 1.3	5	6.3 ± 0.3
	Dosing day 26	5	5.8 ± 0.3	5	6.6 ± 0.2	5	6.6 ± 0.9	5	6.0 ± 1.0	5	5.6 ± 0.4
	End of the recovery period	2	5.9 ± 0.3	2	6.5 ± 0.6	2	6.5 ± 0.6	2	7.0 ± 2.1	2	6.0 ± 0.1
PT (sec)	Acclimation day 1	5	6.4 ± 0.4	5	6.3 ± 0.7	5	6.7 ± 0.6	5	6.6 ± 0.3	5	6.2 ± 0.5
	Acclimation day 2	5	5.7 ± 0.2	5	6.0 ± 0.6	5	6.0 ± 0.4	5	5.8 ± 0.2	5	5.7 ± 0.3
	Dosing day 26	5	6.1 ± 0.4	5	6.1 ± 0.6	5	5.8 ± 0.4	5	5.9 ± 0.2	5	5.5 ± 0.4
	End of the recovery period	2	6.3 ± 0.0	2	6.9 ± 0.9	2	6.2 ± 0.6	2	6.2 ± 0.1	2	5.9 ± 0.2
Note: *Compared with the control group, the difference in means was statistically significant (P ≤ 0.05).
Table 7.10 Effects of Oral Gavage of JBD0131 on Hematological Parameters in Female Beagle Dogs
Parameter	Time point	Control group		Vehicle group		15 mg/kg group		60 mg/kg group		300 mg/kg group
		n	Mean ± SD	n	Mean ± SD	n	Mean ± SD	n	Mean ± SD	n	Mean ± SD
WBC (109/L)	Acclimation day 1	5	11.14 ± 2.03	5	8.76 ± 1.87	5	10.17 ± 1.29	5	8.98 ± 0.71	5	8.31 ± 0.78 *
	Acclimation day 2	5	11.02 ± 1.42	5	9.00 ± 2.42	5	9.32 ± 1.14	5	9.59 ± 1.35	5	8.98 ± 0.92
	Dosing day 26	5	10.36 ± 3.33	5	8.37 ± 1.44	5	8.79 ± 1.39	5	10.89 ± 1.92	5	9.21 ± 0.83
	End of the recovery period	2	11.83 ± 5.02	2	7.26 ± 0.37	2	9.15 ± 1.29	2	9.93 ± 0.63	2	7.07 ± 2.07
NEU% (%)	Acclimation day 1	5	63.3 ± 6.8	5	57.6 ± 6.4	5	59.5 ± 5.2	5	58.4 ± 5.2	5	56.9 ± 4.8
	Acclimation day 2	5	61.8 ± 7.7	5	59.4 ± 3.0	5	57.2 ± 5.4	5	58.9 ± 5.5	5	56.4 ± 5.1
	Dosing day 26	5	60.8 ± 11.1	5	57.0 ± 5.1	5	57.2 ± 5.3	5	60.4 ± 6.0	5	58.1 ± 4.2
	End of the recovery period	2	64.5 ± 15.5	2	57.4 ± 0.2	2	51.3 ± 5.7	2	56.3 ± 1.3	2	53.9 ± 7.6
LYMPH% (%)	Acclimation day 1	5	26.7 ± 5.5	5	32.7 ± 7.0	5	31.1 ± 3.8	5	32.6 ± 5.7	5	34.5 ± 4.2
	Acclimation day 2	5	28.2 ± 7.2	5	31.1 ± 4.2	5	33.4 ± 3.5	5	31.6 ± 4.5	5	34.9 ± 4.2
	Dosing day 26	5	30.3 ± 10.8	5	34.1 ± 6.3	5	33.4 ± 3.4	5	31.9 ± 5.8	5	33.8 ± 4.5
	End of the recovery period	2	26.0 ± 15.1	2	33.6 ± 1.5	2	38.3 ± 4.0	2	34.5 ± 1.6	2	36.7 ± 5.6
MONO% (%)	Acclimation day 1	5	7.1 ± 2.7	5	5.7 ± 0.3	5	6.5 ± 1.4	5	5.7 ± 1.2	5	5.6 ± 1.1
	Acclimation day 2	5	6.6 ± 2.3	5	5.7 ± 0.8	5	5.9 ± 1.5	5	6.1 ± 0.8	5	5.5 ± 1.5
	Dosing day 26	5	5.5 ± 1.9	5	4.9 ± 0.6	5	6.2 ± 1.5	5	5.2 ± 0.6	5	5.6 ± 1.6
	End of the recovery period	2	5.6 ± 1.9	2	4.3 ± 0.2	2	6.8 ± 2.3	2	5.4 ± 0.3	2	5.3 ± 1.3
EOS% (%)	Acclimation day 1	5	1.8 ± 1.1	5	2.9 ± 2.6	5	1.5 ± 0.4	5	2.1 ± 0.5	5	1.7 ± 0.5
	Acclimation day 2	5	2.4 ± 0.6	5	2.7 ± 1.6	5	1.9 ± 0.7	5	2.1 ± 1.0	5	2.1 ± 0.7
	Dosing day 26	5	2.1 ± 1.4	5	2.8 ± 1.5	5	1.7 ± 0.9	5	1.3 ± 0.6	5	1.4 ± 0.8
	End of the recovery period	2	3.0 ± 1.8	2	3.5 ± 1.6	2	2.6 ± 1.4	2	2.4 ± 1.1	2	3.2 ± 2.4
BASO% (%)	Acclimation day 1	5	0.5 ± 0.3	5	0.6 ± 0.2	5	0.7 ± 0.4	5	0.6 ± 0.4	5	0.7 ± 0.6
	Acclimation day 2	5	0.6 ± 0.3	5	0.6 ± 0.2	5	0.9 ± 0.5	5	0.6 ± 0.3	5	0.7 ± 0.7
	Dosing day 26	5	0.3 ± 0.1	5	0.4 ± 0.2	5	0.4 ± 0.1	5	0.3 ± 0.1	5	0.3 ± 0.2
	End of the recovery period	2	0.3 ± 0.2	2	0.5 ± 0.1	2	0.4 ± 0.3	2	0.4 ± 0.2	2	0.3 ± 0.2
NEU (109/L)	Acclimation day 1	5	7.12 ± 1.95	5	5.00 ± 0.89 *	5	6.08 ± 1.10	5	5.24 ± 0.64	5	4.74 ± 0.72 *
	Acclimation day 2	5	6.86 ± 1.65	5	5.32 ± 1.35	5	5.38 ± 1.07	5	5.63 ± 0.87	5	5.09 ± 0.91
	Dosing day 26	5	6.55 ± 3.47	5	4.72 ± 0.56	5	5.08 ± 1.23	5	6.66 ± 1.84	5	5.37 ± 0.79
	End of the recovery period	2	8.02 ± 5.07	2	4.17 ± 0.23	2	4.73 ± 1.18	2	5.59 ± 0.23	2	3.88 ± 1.65
LYMPH (109/L)	Acclimation day 1	5	2.91 ± 0.46	5	2.94 ± 1.20	5	3.16 ± 0.50	5	2.92 ± 0.54	5	2.86 ± 0.28
	Acclimation day 2	5	3.06 ± 0.69	5	2.86 ± 1.08	5	3.09 ± 0.31	5	3.05 ± 0.63	5	3.11 ± 0.29
	Dosing day 26	5	2.90 ± 0.66	5	2.91 ± 0.94	5	2.91 ± 0.26	5	3.39 ± 0.18	5	3.10 ± 0.37
	End of the recovery period	2	2.70 ± 0.48	2	2.44 ± 0.02	2	3.48 ± 0.13	2	3.43 ± 0.38	2	2.53 ± 0.37
MONO (109/L)	Acclimation day 1	5	0.80 ± 0.33	5	0.50 ± 0.11	5	0.65 ± 0.06	5	0.51 ± 0.11	5	0.46 ± 0.10
	Acclimation day 2	5	0.73 ± 0.28	5	0.50 ± 0.09	5	0.54 ± 0.07	5	0.59 ± 0.15	5	0.49 ± 0.12
	Dosing day 26	5	0.59 ± 0.33	5	0.41 ± 0.10	5	0.55 ± 0.15	5	0.57 ± 0.13	5	0.52 ± 0.17
	End of the recovery period	2	0.71 ± 0.51	2	0.31 ± 0.04	2	0.60 ± 0.13	2	0.54 ± 0.06	2	0.39 ± 0.20
EOS (109/L)	Acclimation day 1	5	0.19 ± 0.11	5	0.22 ± 0.16	5	0.15 ± 0.05	5	0.19 ± 0.06	5	0.14 ± 0.05
	Acclimation day 2	5	0.27 ± 0.04	5	0.22 ± 0.08	5	0.18 ± 0.06	5	0.20 ± 0.10	5	0.19 ± 0.06
	Dosing day 26	5	0.19 ± 0.11	5	0.22 ± 0.08	5	0.14 ± 0.07	5	0.14 ± 0.07	5	0.13 ± 0.06
	End of the recovery period	2	0.31 ± 0.06	2	0.26 ± 0.12	2	0.25 ± 0.16	2	0.24 ± 0.09	2	0.20 ± 0.11
BASO (109/L)	Acclimation day 1	5	0.05 ± 0.02	5	0.05 ± 0.02	5	0.07 ± 0.03	5	0.05 ± 0.04	5	0.05 ± 0.04
	Acclimation day 2	5	0.06 ± 0.03	5	0.06 ± 0.02	5	0.08 ± 0.04	5	0.06 ± 0.03	5	0.06 ± 0.06
	Dosing day 26	5	0.03 ± 0.01	5	0.04 ± 0.02	5	0.04 ± 0.01	5	0.03 ± 0.01	5	0.03 ± 0.02
	End of the recovery period	2	0.03 ± 0.02	2	0.04 ± 0.01	2	0.04 ± 0.02	2	0.04 ± 0.02	2	0.02 ± 0.01
RBC (1012/L)	Acclimation day 1	5	6.78 ± 0.48	5	6.66 ± 0.43	5	6.58 ± 0.27	5	6.38 ± 0.22	5	6.27 ± 0.47
	Acclimation day 2	5	7.00 ± 0.50	5	6.73 ± 0.51	5	6.92 ± 0.15	5	6.43 ± 0.37	5	6.78 ± 0.48
	Dosing day 26	5	7.01 ± 0.43	5	6.90 ± 0.22	5	6.97 ± 0.29	5	6.54 ± 0.37	5	6.31 ± 0.31 *
	End of the recovery period	2	6.70 ± 0.64	2	6.93 ± 0.41	2	6.67 ± 0.41	2	6.09 ± 0.28	2	5.78 ± 0.33
HGB (g/L)	Acclimation day 1	5	148 ± 7	5	155 ± 13	5	153 ± 7	5	150 ± 7	5	147 ± 12
	Acclimation day 2	5	154 ± 3	5	156 ± 13	5	161 ± 3	5	152 ± 8	5	158 ± 10
	Dosing day 26	5	155 ± 2	5	160 ± 9	5	162 ± 8	5	155 ± 10	5	146 ± 9
	End of the recovery period	2	159 ± 14	2	161 ± 8	2	159 ± 14	2	145 ± 4	2	138 ± 13
HCT (%)	Acclimation day 1	5	46.9 ± 1.7	5	48.5 ± 3.5	5	48.7 ± 2.5	5	47.6 ± 2.1	5	45.9 ± 3.2
	Acclimation day 2	5	47.5 ± 1.7	5	48.1 ± 3.7	5	49.8 ± 0.8	5	47.2 ± 1.9	5	48.9 ± 2.8
	Dosing day 26	5	47.8 ± 0.7	5	49.5 ± 2.3	5	50.0 ± 2.1	5	47.4 ± 2.6	5	45.4 ± 2.4
	End of the recovery period	2	47.2 ± 3.7	2	49.6 ± 3.7	2	47.6 ± 4.5	2	44.1 ± 1.3	2	41.4 ± 3.0
MCV (fL)	Acclimation day 1	5	69.2 ± 3.2	5	72.9 ± 1.0 *	5	73.9 ± 1.9 *	5	74.6 ± 1.5 *	5	73.3 ± 2.0 *
	Acclimation day 2	5	68.0 ± 2.6	5	71.5 ± 1.0 *	5	72.0 ± 1.6 *	5	73.5 ± 1.9 *	5	72.2 ± 2.3 *
	Dosing day 26	5	68.3 ± 3.6	5	71.8 ± 1.2	5	71.7 ± 1.7	5	72.5 ± 2.4	5	71.9 ± 1.4
	End of the recovery period	2	70.5 ± 1.3	2	71.4 ± 1.1	2	71.3 ± 2.5	2	72.3 ± 1.0	2	71.6 ± 1.2
MCH (pg)	Acclimation day 1	5	21.9 ± 1.3	5	23.3 ± 0.5	5	23.3 ± 0.9	5	23.5 ± 0.4 *	5	23.5 ± 0.9 *
	Acclimation day 2	5	22.0 ± 1.3	5	23.2 ± 0.5	5	23.3 ± 0.6	5	23.6 ± 0.4	5	23.4 ± 0.9
	Dosing day 26	5	22.1 ± 1.3	5	23.2 ± 0.7	5	23.2 ± 0.7	5	23.7 ± 1.1	5	23.2 ± 0.6
	End of the recovery period	2	23.7 ± 0.1	2	23.3 ± 0.2	2	23.9 ± 0.6	2	23.9 ± 0.4	2	23.9 ± 0.8
MCHC (g/L)	Acclimation day 1	5	316 ± 5	5	319 ± 5	5	315 ± 7	5	316 ± 3	5	321 ± 8
	Acclimation day 2	5	324 ± 9	5	324 ± 3	5	324 ± 1	5	321 ± 4	5	323 ± 3
	Dosing day 26	5	323 ± 3	5	323 ± 6	5	324 ± 3	5	327 ± 5	5	323 ± 4
	End of the recovery period	2	336 ± 4	2	326 ± 8	2	335 ± 4	2	330 ± 1	2	334 ± 6
PLT (109/L)	Acclimation day 1	5	347 ± 54	5	280 ± 77	5	300 ± 97	5	331 ± 46	5	292 ± 41
	Acclimation day 2	5	327 ± 66	5	271 ± 43	5	326 ± 81	5	269 ± 66	5	280 ± 39
	Dosing day 26	5	287 ± 63	5	252 ± 48	5	307 ± 91	5	308 ± 56	5	293 ± 48
	End of the recovery period	2	229 ± 25	2	215 ± 23	2	264 ± 70	2	317 ± 33	2	320 ± 49
RET% (%)	Acclimation day 1	5	1.21 ± 0.52	5	0.88 ± 0.28	5	1.06 ± 0.25	5	1.00 ± 0.30	5	0.79 ± 0.21
	Acclimation day 2	5	1.04 ± 0.35	5	0.91 ± 0.26	5	1.03 ± 0.21	5	1.05 ± 0.26	5	0.97 ± 0.35
	Dosing day 26	5	0.93 ± 0.51	5	0.68 ± 0.22	5	0.80 ± 0.23	5	0.89 ± 0.19	5	0.61 ± 0.17
	End of the recovery period	2	0.66 ± 0.27	2	0.54 ± 0.24	2	0.79 ± 0.01	2	0.85 ± 0.57	2	0.49 ± 0.35
RET (1012/L)	Acclimation day 1	5	0.084 ± 0.042	5	0.059 ± 0.018	5	0.070 ± 0.017	5	0.064 ± 0.021	5	0.049 ± 0.010
	Acclimation day 2	5	0.074 ± 0.029	5	0.061 ± 0.020	5	0.071 ± 0.014	5	0.068 ± 0.021	5	0.065 ± 0.020
	Dosing day 26	5	0.068 ± 0.044	5	0.047 ± 0.016	5	0.056 ± 0.017	5	0.058 ± 0.011	5	0.038 ± 0.009
	End of the recovery period	2	0.044 ± 0.014	2	0.038 ± 0.018	2	0.052 ± 0.003	2	0.053 ± 0.037	2	0.027 ± 0.018
APTT (sec)	Acclimation day 1	5	7.0 ± 0.3	5	6.6 ± 1.1	5	7.0 ± 0.7	5	7.0 ± 0.7	5	6.3 ± 1.0
	Acclimation day 2	5	6.8 ± 0.1	5	6.5 ± 0.9	5	6.7 ± 0.6	5	7.0 ± 0.7	5	6.0 ± 0.8
	Dosing day 26	5	6.8 ± 0.7	5	6.4 ± 0.8	5	6.2 ± 0.7	5	6.3 ± 0.9	5	5.6 ± 0.6
	End of the recovery period	2	6.5 ± 0.7	2	5.6 ± 0.4	2	6.1 ± 0.6	2	6.5 ± 0.3	2	5.3 ± 0.8
PT (sec)	Acclimation day 1	5	6.5 ± 0.4	5	6.8 ± 0.7	5	6.3 ± 0.2	5	6.4 ± 0.3	5	6.5 ± 0.5
	Acclimation day 2	5	6.1 ± 0.4	5	6.0 ± 0.6	5	5.7 ± 0.3	5	5.9 ± 0.3	5	6.0 ± 0.4
	Dosing day 26	5	6.3 ± 0.4	5	6.2 ± 0.3	5	5.6 ± 0.3 *	5	5.9 ± 0.3	5	5.5 ± 0.1 *
	End of the recovery period	2	7.5 ± 0.7	2	6.7 ± 1.0	2	6.0 ± 0.3	2	6.1 ± 0.1	2	6.0 ± 0.4
Note: *Compared with the control group, the difference in means was statistically significant (P ≤ 0.05).
Table S7.11 Effects of Oral Gavage Administration of JBD0131 on Serum Biochemical Parameters in Male Beagle Dogs
Parameter	Time point	Control group		Vehicle group		15 mg/kg group		60 mg/kg group		300 mg/kg group
		n	Mean ± SD	n	Mean ± SD	n	Mean ± SD	n	Mean ± SD	n	Mean ± SD
ALB (g/L)	Acclimation day 1	5	33.3 ± 2.1	5	34.5 ± 2.6	5	32.5 ± 2.2	5	33.6 ± 2.4	5	34.2 ± 0.9
	Acclimation day 2	5	33.9 ± 2.1	5	35.1 ± 1.3	5	33.9 ± 2.5	5	35.2 ± 2.1	5	36.1 ± 0.9
	Dosing day 26	5	34.6 ± 3.0	5	33.0 ± 2.5	5	32.4 ± 2.1	5	32.8 ± 1.5	5	34.5 ± 1.1
	End of the recovery period	2	34.3 ± 0.0	2	33.0 ± 2.2	2	35.5 ± 0.5	2	35.2 ± 1.5	2	36.2 ± 0.7
TP (g/L)	Acclimation day 1	5	54.6 ± 4.2	5	55.2 ± 2.8	5	53.9 ± 3.8	5	54.9 ± 2.4	5	54.1 ± 1.2
	Acclimation day 2	5	53.8 ± 4.6	5	54.9 ± 1.2	5	54.9 ± 3.2	5	54.6 ± 2.3	5	55.3 ± 2.4
	Dosing day 26	5	57.4 ± 5.5	5	57.4 ± 4.0	5	57.2 ± 2.6	5	56.0 ± 1.8	5	55.4 ± 1.6
	End of the recovery period	2	55.5 ± 6.6	2	59.1 ± 6.5	2	59.9 ± 0.6	2	61.4 ± 2.2	2	57.4 ± 1.2
AST (U/L)	Acclimation day 1	5	25.9 ± 4.4	5	23.9 ± 1.9	5	24.6 ± 2.1	5	25.5 ± 2.0	5	24.4 ± 4.2
	Acclimation day 2	5	26.0 ± 5.9	5	26.6 ± 3.3	5	25.7 ± 2.5	5	24.7 ± 2.2	5	24.4 ± 2.7
	Dosing day 26	5	29.5 ± 2.3	5	27.6 ± 1.7	5	26.1 ± 1.4	5	25.9 ± 1.7	5	25.2 ± 5.7
	End of the recovery period	2	26.4 ± 0.8	2	25.0 ± 3.5	2	26.7 ± 0.7	2	26.7 ± 4.2	2	24.0 ± 1.8
ALT (U/L)	Acclimation day 1	5	29.4 ± 6.3	5	28.0 ± 4.5	5	29.6 ± 5.1	5	28.2 ± 3.3	5	36.0 ± 20.9
	Acclimation day 2	5	25.8 ± 4.4	5	25.6 ± 4.3	5	28.2 ± 7.4	5	25.8 ± 4.1	5	26.0 ± 9.2
	Dosing day 26	5	27.2 ± 2.8	5	26.6 ± 4.6	5	25.8 ± 5.8	5	24.0 ± 3.1	5	24.4 ± 5.8
	End of the recovery period	2	26.0 ± 1.4	2	27.5 ± 10.6	2	34.5 ± 24.7	2	31.0 ± 1.4	2	26.0 ± 4.2
TBIL (μmol/L)	Acclimation day 1	5	0.7 ± 0.3	5	0.9 ± 0.1	5	0.6 ± 0.5	5	0.8 ± 0.3	5	0.9 ± 0.2
	Acclimation day 2	5	0.6 ± 0.4	5	1.1 ± 0.2	5	0.8 ± 0.4	5	1.0 ± 0.3	5	1.1 ± 0.3
	Dosing day 26	5	0.6 ± 0.2	5	0.9 ± 0.3	5	0.7 ± 0.1	5	0.6 ± 0.2	5	1.1 ± 0.2 *
	End of the recovery period	2	0.8 ± 0.2	2	0.9 ± 0.1	2	1.0 ± 0.1	2	1.0 ± 0.4	2	1.4 ± 0.1
CK (U/L)	Acclimation day 1	5	179 ± 48	5	176 ± 51	5	189 ± 30	5	182 ± 18	5	191 ± 67
	Acclimation day 2	5	191 ± 35	5	230 ± 74	5	224 ± 45	5	207 ± 18	5	199 ± 40
	Dosing day 26	5	210 ± 33	5	222 ± 39	5	178 ± 25	5	199 ± 16	5	210 ± 69
	End of the recovery period	2	171 ± 45	2	148 ± 27	2	135 ± 6	2	153 ± 28	2	133 ± 11
CHOL (mmol/L)	Acclimation day 1	5	3.54 ± 0.72	5	3.95 ± 0.60	5	4.13 ± 0.83	5	3.74 ± 0.52	5	4.35 ± 0.40
	Acclimation day 2	5	3.50 ± 0.68	5	3.76 ± 0.41	5	4.14 ± 0.78	5	3.74 ± 0.35	5	4.43 ± 0.45
	Dosing day 26	5	3.51 ± 0.85	5	4.06 ± 0.72	5	3.92 ± 0.76	5	3.82 ± 0.57	5	4.39 ± 0.62
	End of the recovery period	2	2.72 ± 0.46	2	3.67 ± 1.55	2	3.86 ± 1.05	2	4.08 ± 0.10	2	4.19 ± 0.39
Ca (mmol/L)	Acclimation day 1	5	2.81 ± 0.16	5	2.87 ± 0.11	5	2.74 ± 0.07	5	2.78 ± 0.02	5	2.88 ± 0.11
	Acclimation day 2	5	2.87 ± 0.13	5	2.87 ± 0.07	5	2.86 ± 0.06	5	2.88 ± 0.07	5	2.93 ± 0.07
	Dosing day 26	5	2.85 ± 0.09	5	2.79 ± 0.06	5	2.79 ± 0.04	5	2.78 ± 0.04	5	2.85 ± 0.09
	End of the recovery period	2	2.76 ± 0.03	2	2.70 ± 0.07	2	2.87 ± 0.07	2	2.90 ± 0.11	2	2.91 ± 0.12
TG (mmol/L)	Acclimation day 1	5	0.59 ± 0.16	5	0.51 ± 0.06	5	0.64 ± 0.17	5	0.63 ± 0.08	5	0.71 ± 0.15
	Acclimation day 2	5	0.57 ± 0.14	5	0.46 ± 0.05	5	0.60 ± 0.12	5	0.59 ± 0.06	5	0.59 ± 0.15
	Dosing day 26	5	0.60 ± 0.17	5	0.50 ± 0.06	5	0.45 ± 0.18	5	0.54 ± 0.20	5	0.38 ± 0.03
	End of the recovery period	2	0.39 ± 0.06	2	0.45 ± 0.11	2	0.53 ± 0.18	2	0.38 ± 0.03	2	0.26 ± 0.04
Crea (μmol/L)	Acclimation day 1	5	48.8 ± 4.8	5	46.7 ± 6.2	5	42.3 ± 3.9	5	45.5 ± 3.2	5	45.7 ± 4.9
	Acclimation day 2	5	45.8 ± 4.7	5	45.8 ± 5.7	5	44.3 ± 5.2	5	43.4 ± 5.2	5	44.5 ± 2.8
	Dosing day 26	5	53.8 ± 3.8	5	50.5 ± 4.1	5	48.9 ± 3.6	5	55.6 ± 7.9	5	53.3 ± 2.3
	End of the recovery period	2	53.3 ± 14.1	2	52.1 ± 3.5	2	48.7 ± 1.1	2	58.2 ± 6.9	2	62.3 ± 7.4
GLU (mmol/L)	Acclimation day 1	5	5.39 ± 0.34	5	5.46 ± 0.42	5	5.40 ± 0.45	5	5.35 ± 0.41	5	5.42 ± 0.45
	Acclimation day 2	5	5.20 ± 0.22	5	5.07 ± 0.49	5	5.16 ± 0.49	5	5.16 ± 0.44	5	5.27 ± 0.41
	Dosing day 26	5	5.39 ± 0.39	5	5.09 ± 0.31	5	5.42 ± 0.38	5	5.12 ± 0.57	5	5.49 ± 0.25
	End of the recovery period	2	4.93 ± 0.34	2	4.79 ± 0.12	2	5.39 ± 0.57	2	5.47 ± 0.21	2	5.32 ± 0.31
Urea (mmol/L)	Acclimation day 1	5	4.54 ± 0.27	5	4.05 ± 0.25	5	4.41 ± 0.86	5	4.89 ± 0.76	5	4.50 ± 0.72
	Acclimation day 2	5	4.38 ± 0.51	5	3.90 ± 0.55	5	3.72 ± 0.55	5	4.53 ± 0.66	5	4.31 ± 0.77
	Dosing day 26	5	4.86 ± 0.71	5	4.50 ± 0.68	5	4.05 ± 0.85	5	4.53 ± 0.98	5	4.45 ± 0.94
	End of the recovery period	2	4.14 ± 0.14	2	4.83 ± 0.18	2	3.77 ± 1.12	2	5.25 ± 0.83	2	4.91 ± 1.30
GGT (U/L)	Acclimation day 1	5	3.4 ± 0.9	5	3.7 ± 0.7	5	3.4 ± 0.6	5	3.1 ± 0.7	5	3.7 ± 0.5
	Acclimation day 2	5	3.5 ± 0.7	5	3.8 ± 0.5	5	3.5 ± 0.2	5	3.1 ± 1.1	5	3.8 ± 0.4
	Dosing day 26	5	3.3 ± 0.7	5	3.2 ± 0.5	5	3.1 ± 0.4	5	3.0 ± 0.7	5	2.9 ± 0.7
	End of the recovery period	2	2.5 ± 0.4	2	2.9 ± 0.6	2	2.8 ± 0.1	2	2.0 ± 1.0	2	2.6 ± 1.2
P (mmol/L)	Acclimation day 1	5	1.97 ± 0.16	5	1.99 ± 0.16	5	2.06 ± 0.11	5	2.03 ± 0.09	5	2.05 ± 0.09
	Acclimation day 2	5	1.95 ± 0.12	5	1.84 ± 0.09	5	1.97 ± 0.08	5	1.96 ± 0.10	5	2.03 ± 0.16
	Dosing day 26	5	1.79 ± 0.11	5	1.67 ± 0.09	5	1.75 ± 0.17	5	1.73 ± 0.09	5	1.84 ± 0.22
	End of the recovery period	2	1.64 ± 0.24	2	1.81 ± 0.12	2	1.65 ± 0.02	2	1.87 ± 0.23	2	1.82 ± 0.24
ALP(U/L)	Acclimation day 1	5	92.4 ± 49.3	5	89.7 ± 27.9	5	78.8 ± 16.8	5	87.4 ± 18.9	5	94.5 ± 28.0
	Acclimation day 2	5	94.7 ± 46.1	5	96.4 ± 31.1	5	82.4 ± 18.8	5	92.4 ± 21.3	5	104.6 ± 30.3
	Dosing day 26	5	96.9 ± 40.5	5	114.0 ± 43.3	5	78.1 ± 16.7	5	88.9 ± 17.9	5	101.3 ± 27.1
	End of the recovery period	2	69.0 ± 14.6	2	113.4 ± 11.4	2	96.3 ± 19.7	2	92.0 ± 25.6	2	89.6 ± 1.0
LDH (U/L)	Acclimation day 1	5	76 ± 29	5	65 ± 26	5	66 ± 21	5	57 ± 21	5	60 ± 22
	Acclimation day 2	5	69 ± 21	5	80 ± 34	5	99 ± 39	5	63 ± 21	5	85 ± 61
	Dosing day 26	5	83 ± 28	5	89 ± 12	5	67 ± 9	5	62 ± 15	5	72 ± 23
	End of the recovery period	2	40 ± 4	2	43 ± 6	2	36 ± 10	2	49 ± 14	2	30 ± 1
CKMB (U/L)	Dosing day 26	5	240 ± 24	5	248 ± 36	5	218 ± 31	5	252 ± 32	5	217 ± 31
	End of the recovery period	2	195 ± 21	2	150 ± 4	2	162 ± 19	2	195 ± 56	2	146 ± 1
AMY-P (U/L)	Acclimation day 1	5	441.5 ± 59.0	5	372.5 ± 51.5	5	433.9 ± 77.5	5	410.4 ± 79.3	5	449.2 ± 32.6
	Acclimation day 2	5	424.0 ± 68.2	5	364.9 ± 77.6	5	428.8 ± 75.5	5	416.0 ± 67.4	5	446.7 ± 26.4
	Dosing day 26	5	449.1 ± 62.3	5	361.8 ± 76.6	5	423.2 ± 53.9	5	410.1 ± 73.7	5	410.9 ± 53.5
	End of the recovery period	2	465.6 ± 124.0	2	368.4 ± 21.3	2	431.1 ± 44.5	2	508.2 ± 15.1	2	472.5 ± 111.2
LIPC (U/L)	Acclimation day 1	5	19.9 ± 12.2	5	24.4 ± 8.2	5	23.7 ± 10.2	5	31.3 ± 8.8	5	20.7 ± 9.5
	Acclimation day 2	5	26.5 ± 21.5	5	26.9 ± 9.2	5	30.3 ± 16.7	5	38.2 ± 13.6	5	27.2 ± 14.4
	Dosing day 26	5	25.3 ± 14.9	5	35.1 ± 15.4	5	30.2 ± 17.8	5	31.2 ± 10.7	5	22.2 ± 10.8
	End of the recovery period	2	28.9 ± 23.1	2	23.5 ± 9.6	2	23.6 ± 0.0	2	25.9 ± 17.0	2	26.5 ± 19.7
K+ (mmol/L)	Acclimation day 1	5	4.80 ± 0.29	5	4.72 ± 0.24	5	4.88 ± 0.18	5	4.79 ± 0.16	5	4.90 ± 0.30
	Acclimation day 2	5	4.73 ± 0.33	5	4.42 ± 0.19	5	4.79 ± 0.29	5	4.53 ± 0.18	5	4.60 ± 0.22
	Dosing day 26	5	4.82 ± 0.26	5	4.48 ± 0.13 *	5	4.70 ± 0.14	5	4.57 ± 0.15	5	4.28 ± 0.14 *
	End of the recovery period	2	4.62 ± 0.20	2	4.46 ± 0.08	2	4.86 ± 0.51	2	4.61 ± 0.18	2	4.58 ± 0.11
Na+ (mmol/L)	Acclimation day 1	5	147 ± 1	5	147 ± 1	5	146 ± 0	5	145 ± 4	5	147 ± 1
	Acclimation day 2	5	146 ± 1	5	147 ± 1	5	146 ± 0	5	146 ± 1	5	147 ± 1
	Dosing day 26	5	148 ± 1	5	148 ± 1	5	146 ± 1	5	147 ± 2	5	148 ± 1
	End of the recovery period	2	148 ± 1	2	146 ± 0	2	148 ± 1	2	148 ± 0	2	148 ± 1
Cl- (mmol/L)	Acclimation day 1	5	107.9 ± 1.5	5	108.0 ± 0.7	5	107.1 ± 0.6	5	109.5 ± 5.3	5	107.0 ± 1.3
	Acclimation day 2	5	107.9 ± 1.6	5	108.0 ± 1.2	5	106.9 ± 0.9	5	107.8 ± 1.7	5	107.5 ± 1.8
	Dosing day 26	5	111.5 ± 1.7	5	112.6 ± 2.1	5	109.7 ± 1.6	5	111.4 ± 1.1	5	111.2 ± 2.0
	End of the recovery period	2	112.4 ± 0.8	2	110.2 ± 2.1	2	110.0 ± 0.6	2	110.2 ± 0.0	2	110.2 ± 1.3
A/G	Acclimation day 1	5	1.58 ± 0.17	5	1.66 ± 0.13	5	1.52 ± 0.14	5	1.58 ± 0.13	5	1.74 ± 0.18
	Acclimation day 2	5	1.74 ± 0.28	5	1.78 ± 0.12	5	1.62 ± 0.10	5	1.82 ± 0.21	5	1.88 ± 0.15
	Dosing day 26	5	1.54 ± 0.20	5	1.36 ± 0.15	5	1.32 ± 0.20	5	1.43 ± 0.16	5	1.67 ± 0.20
	End of the recovery period	2	1.71 ± 0.53	2	1.27 ± 0.13	2	1.45 ± 0.08	2	1.35 ± 0.02	2	1.72 ± 0.01
Note: *Compared with the control group, the difference in means was statistically significant (P ≤ 0.05).
Table S7.12 Effects of Oral Gavage Administration of JBD0131 on Serum Biochemical Parameters in Female Beagle Dogs
Parameter	Time point	Control group		Vehicle group		15 mg/kg group		60 mg/kg group		300 mg/kg group
		n	Mean ± SD	n	Mean ± SD	n	Mean ± SD	n	Mean ± SD	n	Mean ± SD
ALB (g/L)	Acclimation day 1	5	35.5 ± 1.3	5	35.7 ± 2.2	5	34.7 ± 1.5	5	35.6 ± 1.3	5	34.3 ± 2.3
	Acclimation day 2	5	36.6 ± 1.3	5	37.9 ± 2.5	5	37.2 ± 1.7	5	35.9 ± 1.4	5	36.7 ± 1.5
	Dosing day 26	5	36.3 ± 1.4	5	36.0 ± 2.5	5	34.8 ± 1.9	5	34.1 ± 1.7	5	34.6 ± 2.4
	End of the recovery period	2	37.1 ± 3.2	2	37.6 ± 2.3	2	35.2 ± 0.1	2	35.6 ± 0.9	2	33.1 ± 5.4
TP (g/L)	Acclimation day 1	5	55.8 ± 3.6	5	55.3 ± 2.5	5	54.0 ± 3.2	5	53.5 ± 2.0	5	52.9 ± 2.3
	Acclimation day 2	5	57.0 ± 3.4	5	56.2 ± 3.6	5	55.8 ± 2.5	5	52.9 ± 1.4	5	54.9 ± 0.8
	Dosing day 26	5	59.6 ± 3.7	5	56.0 ± 2.7	5	55.8 ± 2.6	5	53.7 ± 2.0 *	5	54.1 ± 2.5 *
	End of the recovery period	2	58.3 ± 2.6	2	61.1 ± 0.8	2	56.3 ± 2.2	2	55.9 ± 1.2	2	51.0 ± 6.9
AST (U/L)	Acclimation day 1	5	24.0 ± 4.6	5	22.7 ± 3.1	5	22.0 ± 2.8	5	23.2 ± 2.3	5	24.1 ± 3.2
	Acclimation day 2	5	23.6 ± 3.4	5	24.8 ± 4.5	5	22.6 ± 3.8	5	25.8 ± 1.8	5	26.2 ± 3.8
	Dosing day 26	5	28.0 ± 8.6	5	26.4 ± 4.4	5	26.0 ± 6.3	5	25.5 ± 1.1	5	24.8 ± 4.1
	End of the recovery period	2	22.2 ± 2.8	2	21.3 ± 7.1	2	20.0 ± 1.6	2	26.6 ± 1.3	2	24.2 ± 6.9
ALT (U/L)	Acclimation day 1	5	23.4 ± 2.2	5	21.8 ± 6.9	5	28.2 ± 4.7	5	30.0 ± 4.6	5	29.0 ± 4.7
	Acclimation day 2	5	21.6 ± 3.8	5	19.8 ± 5.8	5	23.2 ± 2.3	5	25.0 ± 3.5	5	25.8 ± 5.8
	Dosing day 26	5	23.6 ± 4.4	5	20.0 ± 4.8	5	24.0 ± 5.8	5	23.4 ± 4.6	5	24.4 ± 6.3
	End of the recovery period	2	20.5 ± 0.7	2	21.5 ± 6.4	2	27.0 ± 11.3	2	25.5 ± 3.5	2	21.5 ± 0.7
TBIL (μmol/L)	Acclimation day 1	5	1.0 ± 0.6	5	0.7 ± 0.4	5	0.7 ± 0.3	5	0.7 ± 0.3	5	0.7 ± 0.4
	Acclimation day 2	5	0.9 ± 0.3	5	1.0 ± 0.1	5	1.3 ± 0.5	5	1.1 ± 0.6	5	1.1 ± 0.6
	Dosing day 26	5	1.2 ± 0.4	5	1.6 ± 0.8	5	1.1 ± 0.3	5	0.8 ± 0.3	5	1.2 ± 0.4
	End of the recovery period	2	0.9 ± 0.5	2	1.1 ± 0.4	2	1.2 ± 0.5	2	0.9 ± 0.5	2	1.2 ± 0.8
CK (U/L)	Acclimation day 1	5	159 ± 38	5	154 ± 28	5	176 ± 52	5	166 ± 12	5	163 ± 23
	Acclimation day 2	5	170 ± 60	5	165 ± 38	5	173 ± 39	5	182 ± 25	5	188 ± 25
	Dosing day 26	5	199 ± 67	5	194 ± 78	5	178 ± 67	5	187 ± 34	5	158 ± 36
	End of the recovery period	2	114 ± 7	2	123 ± 23	2	109 ± 7	2	136 ± 34	2	116 ± 3
CHOL (mmol/L)	Acclimation day 1	5	3.48 ± 0.37	5	3.31 ± 0.78	5	3.54 ± 0.62	5	3.78 ± 0.78	5	3.04 ± 0.37
	Acclimation day 2	5	3.51 ± 0.35	5	3.45 ± 0.91	5	3.54 ± 0.78	5	3.59 ± 0.76	5	3.24 ± 0.35
	Dosing day 26	5	3.70 ± 0.59	5	3.31 ± 0.73	5	3.70 ± 0.73	5	3.73 ± 0.69	5	3.44 ± 0.29
	End of the recovery period	2	3.69 ± 0.61	2	4.12 ± 0.98	2	3.84 ± 1.20	2	4.11 ± 0.30	2	3.32 ± 1.67
Ca (mmol/L)	Acclimation day 1	5	2.87 ± 0.03	5	2.92 ± 0.10	5	2.84 ± 0.03	5	2.86 ± 0.09	5	2.79 ± 0.06
	Acclimation day 2	5	2.95 ± 0.05	5	3.00 ± 0.10	5	2.92 ± 0.09	5	2.90 ± 0.08	5	2.91 ± 0.05
	Dosing day 26	5	2.90 ± 0.06	5	2.92 ± 0.08	5	2.84 ± 0.09	5	2.81 ± 0.03	5	2.77 ± 0.07 *
	End of the recovery period	2	2.97 ± 0.16	2	2.85 ± 0.08	2	2.91 ± 0.08	2	2.87 ± 0.03	2	2.70 ± 0.09
TG (mmol/L)	Acclimation day 1	5	0.58 ± 0.11	5	0.48 ± 0.10	5	0.62 ± 0.19	5	0.61 ± 0.07	5	0.49 ± 0.14
	Acclimation day 2	5	0.54 ± 0.05	5	0.43 ± 0.07	5	0.51 ± 0.25	5	0.52 ± 0.14	5	0.51 ± 0.11
	Dosing day 26	5	0.54 ± 0.04	5	0.47 ± 0.22	5	0.49 ± 0.14	5	0.43 ± 0.10	5	0.39 ± 0.11
	End of the recovery period	2	0.48 ± 0.06	2	0.72 ± 0.36	2	0.38 ± 0.04	2	0.48 ± 0.08	2	0.42 ± 0.14
Crea (μmol/L)	Acclimation day 1	5	46.8 ± 4.8	5	46.3 ± 4.6	5	49.7 ± 5.2	5	43.3 ± 5.8	5	47.2 ± 4.9
	Acclimation day 2	5	48.0 ± 7.7	5	47.6 ± 4.8	5	51.3 ± 4.5	5	43.5 ± 5.9	5	47.0 ± 5.5
	Dosing day 26	5	55.0 ± 5.4	5	56.0 ± 4.1	5	56.0 ± 5.0	5	54.8 ± 4.1	5	55.0 ± 5.9
	End of the recovery period	2	52.4 ± 12.7	2	52.0 ± 8.7	2	54.2 ± 8.8	2	53.2 ± 5.2	2	56.1 ± 7.6
GLU (mmol/L)	Acclimation day 1	5	4.91 ± 0.73	5	4.85 ± 0.49	5	5.00 ± 0.40	5	5.16 ± 0.32	5	5.23 ± 0.43
	Acclimation day 2	5	5.08 ± 0.66	5	4.84 ± 0.54	5	4.95 ± 0.59	5	4.97 ± 0.36	5	4.92 ± 0.46
	Dosing day 26	5	5.02 ± 0.65	5	4.63 ± 0.26	5	5.35 ± 0.48	5	5.36 ± 0.27	5	5.29 ± 0.57
	End of the recovery period	2	5.09 ± 0.57	2	5.04 ± 0.01	2	5.17 ± 0.13	2	5.52 ± 0.10	2	5.23 ± 0.73
Urea (mmol/L)	Acclimation day 1	5	4.39 ± 0.42	5	4.17 ± 0.43	5	4.47 ± 0.60	5	4.81 ± 0.86	5	4.74 ± 0.63
	Acclimation day 2	5	4.72 ± 0.66	5	4.69 ± 0.31	5	4.74 ± 0.32	5	4.67 ± 0.68	5	4.67 ± 0.71
	Dosing day 26	5	4.83 ± 0.94	5	4.91 ± 0.65	5	5.20 ± 0.62	5	4.49 ± 0.79	5	4.33 ± 0.66
	End of the recovery period	2	4.12 ± 1.57	2	4.42 ± 0.20	2	5.37 ± 1.10	2	4.98 ± 0.18	2	5.45 ± 0.88
GGT (U/L)	Acclimation day 1	5	3.2 ± 0.8	5	3.2 ± 0.8	5	3.2 ± 0.5	5	3.5 ± 0.7	5	3.1 ± 0.4
	Acclimation day 2	5	3.2 ± 0.6	5	3.4 ± 0.6	5	3.1 ± 0.3	5	3.3 ± 0.9	5	3.1 ± 0.8
	Dosing day 26	5	3.1 ± 0.9	5	2.6 ± 0.5	5	2.7 ± 0.1	5	2.9 ± 0.3	5	2.5 ± 0.8
	End of the recovery period	2	4.0 ± 1.9	2	3.3 ± 0.5	2	2.6 ± 0.7	2	2.6 ± 0.2	2	3.2 ± 1.7
P (mmol/L)	Acclimation day 1	5	1.88 ± 0.11	5	1.91 ± 0.13	5	1.93 ± 0.16	5	1.93 ± 0.20	5	1.95 ± 0.14
	Acclimation day 2	5	1.86 ± 0.15	5	1.86 ± 0.11	5	1.91 ± 0.13	5	1.97 ± 0.15	5	1.91 ± 0.15
	Dosing day 26	5	1.50 ± 0.22	5	1.51 ± 0.10	5	1.60 ± 0.22	5	1.57 ± 0.05	5	1.52 ± 0.19
	End of the recovery period	2	1.52 ± 0.10	2	1.57 ± 0.01	2	1.74 ± 0.11	2	1.70 ± 0.01	2	1.56 ± 0.11
ALP(U/L)	Acclimation day 1	5	101.3 ± 43.8	5	76.3 ± 16.0	5	76.3 ± 10.0	5	83.9 ± 19.6	5	88.5 ± 31.8
	Acclimation day 2	5	104.2 ± 53.4	5	82.1 ± 23.0	5	79.2 ± 14.9	5	87.1 ± 20.3	5	94.8 ± 33.3
	Dosing day 26	5	109.7 ± 43.7	5	72.0 ± 21.0	5	81.7 ± 35.3	5	71.1 ± 17.0	5	108.7 ± 66.6
	End of the recovery period	2	57.3 ± 8.3	2	89.9 ± 1.1	2	58.3 ± 8.0	2	77.9 ± 8.0	2	62.7 ± 1.2
LDH (U/L)	Acclimation day 1	5	61 ± 13	5	65 ± 23	5	65 ± 7	5	63 ± 13	5	60 ± 15
	Acclimation day 2	5	72 ± 34	5	84 ± 48	5	77 ± 11	5	77 ± 17	5	78 ± 17
	Dosing day 26	5	69 ± 31	5	108 ± 91	5	61 ± 23	5	78 ± 21	5	56 ± 5
	End of the recovery period	2	44 ± 8	2	37 ± 5	2	32 ± 0	2	48 ± 8	2	26 ± 8
CKMB (U/L)	Dosing day 26	5	212 ± 29	5	275 ± 129	5	198 ± 38	5	234 ± 21	5	199 ± 23
	End of the recovery period	2	163 ± 5	2	170 ± 6	2	152 ± 17	2	161 ± 30	2	156 ± 21
AMY-P (U/L)	Acclimation day 1	5	389.7 ± 41.1	5	349.7 ± 43.2	5	358.0 ± 65.8	5	328.5 ± 52.2	5	381.6 ± 127.1
	Acclimation day 2	5	362.7 ± 27.6	5	348.7 ± 34.7	5	345.1 ± 53.7	5	336.1 ± 48.2	5	361.4 ± 91.3
	Dosing day 26	5	373.6 ± 43.6	5	346.0 ± 67.4	5	349.5 ± 60.5	5	330.7 ± 46.8	5	313.4 ± 46.5
	End of the recovery period	2	313.7 ± 57.4	2	347.7 ± 5.0	2	335.1 ± 25.7	2	369.4 ± 10.8	2	330.1 ± 78.9
LIPC (U/L)	Acclimation day 1	5	52.8 ± 35.5	5	34.9 ± 14.1	5	42.9 ± 20.1	5	32.3 ± 11.1	5	53.9 ± 55.5
	Acclimation day 2	5	45.9 ± 17.2	5	42.4 ± 18.6	5	41.0 ± 15.1	5	36.6 ± 9.9	5	49.4 ± 32.6
	Dosing day 26	5	61.0 ± 28.1	5	42.2 ± 18.6	5	43.9 ± 16.4	5	33.1 ± 10.4	5	35.4 ± 16.8
	End of the recovery period	2	27.7 ± 10.1	2	31.7 ± 13.6	2	52.2 ± 0.1	2	28.8 ± 2.7	2	38.1 ± 12.1
K+ (mmol/L)	Acclimation day 1	5	4.73 ± 0.10	5	4.71 ± 0.38	5	4.85 ± 0.26	5	4.79 ± 0.12	5	4.56 ± 0.13
	Acclimation day 2	5	4.71 ± 0.24	5	4.62 ± 0.17	5	4.81 ± 0.20	5	4.56 ± 0.15	5	4.57 ± 0.09
	Dosing day 26	5	4.47 ± 0.31	5	4.58 ± 0.48	5	4.46 ± 0.25	5	4.46 ± 0.24	5	4.20 ± 0.10
	End of the recovery period	2	4.56 ± 0.40	2	4.34 ± 0.04	2	4.39 ± 0.20	2	4.45 ± 0.54	2	4.61 ± 0.08
Na+ (mmol/L)	Acclimation day 1	5	147 ± 2	5	146 ± 2	5	146 ± 1	5	146 ± 1	5	146 ± 1
	Acclimation day 2	5	146 ± 1	5	146 ± 1	5	146 ± 1	5	146 ± 1	5	147 ± 1
	Dosing day 26	5	147 ± 1	5	147 ± 1	5	147 ± 1	5	148 ± 1	5	148 ± 1
	End of the recovery period	2	148 ± 1	2	148 ± 1	2	146 ± 0	2	148 ± 1	2	147 ± 1
Cl- (mmol/L)	Acclimation day 1	5	107.0 ± 1.2	5	106.1 ± 2.0	5	106.0 ± 1.4	5	107.2 ± 1.4	5	107.9 ± 0.9
	Acclimation day 2	5	106.6 ± 1.6	5	105.7 ± 1.3	5	106.0 ± 0.8	5	108.4 ± 0.7	5	108.3 ± 2.0
	Dosing day 26	5	110.0 ± 1.1	5	109.5 ± 1.1	5	110.4 ± 1.3	5	111.4 ± 1.2	5	113.2 ± 0.7 *
	End of the recovery period	2	110.3 ± 0.1	2	109.9 ± 2.1	2	108.4 ± 0.8	2	110.5 ± 0.1	2	111.9 ± 2.1
A/G	Acclimation day 1	5	1.76 ± 0.15	5	1.83 ± 0.23	5	1.81 ± 0.16	5	1.99 ± 0.08	5	1.85 ± 0.20
	Acclimation day 2	5	1.81 ± 0.23	5	2.09 ± 0.23	5	2.00 ± 0.07	5	2.13 ± 0.17	5	2.03 ± 0.23
	Dosing day 26	5	1.60 ± 0.33	5	1.85 ± 0.39	5	1.67 ± 0.16	5	1.74 ± 0.09	5	1.80 ± 0.24
	End of the recovery period	2	1.75 ± 0.20	2	1.61 ± 0.20	2	1.68 ± 0.16	2	1.76 ± 0.02	2	1.84 ± 0.14
Note: *Compared with the control group, the difference in means was statistically significant (P ≤ 0.05).
Table S7.13 Effects of Oral Gavage Administration of JBD0131 on Urinalysis Parameters in Male Beagle Dogs
Parameter	Time Point / Grade	Control Group	Vehicle Group	15 mg/kg Group	60 mg/kg Group	300 mg/kg Group
Urine color	First test during the acclimation period
	Yellow	1	3	2	3	3
	Dark yellow	4	1	3	2	2
	Orange	0	1	0	0	0
	Second test during the acclimation period
	Yellow	2	3	1	3	5
	Dark yellow	3	1	4	2	0
	Orange	0	1	0	0	0
	Dosing Day 27		*		*
	Yellow	1	5	4	5	1
	Dark yellow	4	0	1	0	3
	Orange	0	0	0	0	1
	Within 3 days prior to recovery end
	Yellow	0	2	2	2	1
	Dark yellow	2	0	0	0	1
Urine clarity	First test during the acclimation period
	Turbid	5	4	5	4	4
	Flocculent	0	1	0	1	1
	Second test during the acclimation period
	Clear	1	0	0	1	0
	Turbid	4	4	3	3	5
	Flocculent	0	1	2	1	0
	Dosing Day 27
	Clear	0	1	0	2	0
	Turbid	4	3	5	3	4
	Flocculent	1	1	0	0	1
	Within 3 days prior to recovery end
	Clear	0	0	0	1	0
	Turbid	2	2	2	1	2
Glucose (mmol/L)	First test during the acclimation period
	-	5	5	5	5	5
	Second test during the acclimation period
	-	5	5	5	5	5
	Dosing Day 27
	-	5	5	5	5	5
	Within 3 days prior to recovery end
	-	2	2	2	2	2
Bilirubin	First test during the acclimation period
	-	3	3	4	2	4
	Small	2	2	1	3	1
	Second test during the acclimation period					*
	-	1	2	1	4	5
	Small	4	3	4	1	0
	Dosing Day 27
	-	0	4	3	2	1
	Small	5	1	2	3	4
	Within 3 days prior to recovery end
	-	0	2	1	1	1
	Small	2	0	1	1	1
Ketone (mmol/L)	First test during the acclimation period
	-	5	5	5	5	4
	1.5	0	0	0	0	1
	Second test during the acclimation period
	-	5	5	5	5	5
	Dosing Day 27
	-	5	5	5	5	5
	Within 3 days prior to recovery end
	-	2	2	2	2	2
Occult Blood	First test during the acclimation period
	-	5	4	4	5	5
	1+	0	1	1	0	0
	Second test during the acclimation period
	-	4	5	4	3	4
	1+	1	0	1	2	1
	Dosing Day 27
	-	5	5	5	5	5
	Within 3 days prior to recovery end
	-	2	1	2	2	2
	1+	0	1	0	0	0
pH	First test during the acclimation period
	5	0	0	0	0	1
	5.5	3	1	1	1	0
	6	1	0	2	4	2
	6.5	1	3	1	0	1
	7	0	1	1	0	0
	7.5	0	0	0	0	1
	Second test during the acclimation period
	5	0	0	0	0	1
	5.5	2	0	2	1	1
	6	1	3	2	2	1
	6.5	1	2	1	0	1
	7	1	0	0	2	1
	Dosing Day 27
	5.5	1	1	0	0	1
	6	2	3	0	4	2
	6.5	2	1	5	1	2
	Within 3 days prior to recovery end
	5.5	1	0	0	1	0
	6	0	0	0	1	1
	6.5	1	2	1	0	1
	8	0	0	1	0	0
Protein (g/L)	First test during the acclimation period
	-	4	4	3	3	4
	0.3	1	0	2	2	1
	1	0	1	0	0	0
	Second test during the acclimation period
	-	4	4	2	4	5
	0.3	1	0	3	1	0
	1	0	1	0	0	0
	Dosing Day 27
	-	2	3	3	3	1
	0.3	2	2	2	2	3
	1	1	0	0	0	1
	Within 3 days prior to recovery end
	-	1	2	1	2	1
	0.3	1	0	1	0	1
Urobilinogen (μmol/L)	First test during the acclimation period
	3.2	5	5	5	5	5
	Second test during the acclimation period
	3.2	5	5	5	5	5
	Dosing Day 27
	3.2	5	5	5	5	5
	Within 3 days prior to recovery end
	3.2	2	2	2	2	2
Nitrite	First test during the acclimation period
	-	5	5	5	5	5
	Second test during the acclimation period
	-	4	5	5	4	4
	+	1	0	0	1	1
	Dosing Day 27
	-	4	5	5	5	5
	+	1	0	0	0	0
	Within 3 days prior to recovery end
	-	2	2	2	2	2
Leukocytes	First test during the acclimation period
	-	1	1	0	0	1
	Trace	0	1	0	1	0
	1+	2	0	2	1	3
	2+	2	3	3	3	0
	3+	0	0	0	0	1
	Second test during the acclimation period
	-	3	2	3	3	3
	Trace	0	1	0	0	1
	1+	2	2	2	2	1
	Dosing Day 27
	-	3	4	2	2	0
	1+	2	0	2	3	5
	2+	0	1	1	0	0
	Within 3 days prior to recovery end
	-	0	1	1	1	0
	Trace	0	0	0	1	0
	1+	2	1	0	0	1
	2+	0	0	1	0	1
Notes: 1. Comparison with the control group: * indicates a statistically significant difference in the distribution of grades (P≤0.05). 2. For urinalysis (Ketone, Occult Blood, and Protein), a result reported as "Trace" is considered negative (-). 3. For Occult Blood: if using automated analyzer results, "SMALL" is converted to "1+"; if using microscopic examination results, "0-3/HPF" is consider…
Table S7.14 Effects of Oral Gavage Administration of JBD0131 on Urinalysis Parameters in Female Beagle Dogs
Parameter	Time Point / Grade	Control Group	Vehicle Group	15 mg/kg Group	60 mg/kg Group	300 mg/kg Group
Urine color	First test during the acclimation period
	Yellow	3	3	3	5	4
	Dark yellow	2	2	2	0	1
	Second test during the acclimation period
	Yellow	3	5	3	4	3
	Dark yellow	2	0	2	1	2
	Dosing Day 27
	Yellow	2	5	5	5	4
	Dark yellow	2	0	0	0	1
	Orange	1	0	0	0	0
	Within 3 days prior to recovery end
	Yellow	2	2	2	2	2
Urine clarity	First test during the acclimation period
	Clear	2	0	1	2	2
	Turbid	2	5	4	3	3
	Flocculent	1	0	0	0	0
	Second test during the acclimation period
	Clear	0	1	1	1	2
	Turbid	5	4	4	4	3
	Dosing Day 27		*		*	*
	Clear	0	4	2	4	3
	Turbid	4	1	3	1	2
	Flocculent	1	0	0	0	0
	Within 3 days prior to recovery end
	Clear	1	0	2	2	0
	Turbid	1	2	0	0	2
Glucose (mmol/L)	First test during the acclimation period
	-	5	5	5	5	5
	Second test during the acclimation period
	-	5	5	5	5	5
	Dosing Day 27
	-	5	5	5	5	5
	Within 3 days prior to recovery end
	-	2	2	2	2	2
Bilirubin	First test during the acclimation period
	-	5	4	5	5	5
	Small	0	1	0	0	0
	Second test during the acclimation period
	-	5	5	4	5	4
	Small	0	0	1	0	1
	Dosing Day 27
	-	4	5	5	5	5
	Small	1	0	0	0	0
	Within 3 days prior to recovery end
	-	2	1	2	2	2
	Small	0	1	0	0	0
Ketone (mmol/L)	First test during the acclimation period
	-	5	5	5	5	5
	Second test during the acclimation period
	-	5	5	5	5	5
	Dosing Day 27
	-	5	5	5	5	5
	Within 3 days prior to recovery end
	-	2	2	2	2	2
Occult Blood	First test during the acclimation period
	-	5	5	5	5	5
	Second test during the acclimation period
	-	5	5	5	5	5
	Dosing Day 27
	-	5	5	5	4	5
	1+	0	0	0	1	0
	Within 3 days prior to recovery end
	-	2	2	2	2	2
pH	First test during the acclimation period
	5	0	0	0	0	1
	5.5	2	1	0	3	1
	6	1	2	2	2	2
	6.5	1	2	2	0	0
	7	0	0	1	0	1
	8	1	0	0	0	0
	Second test during the acclimation period
	5	0	0	0	1	0
	5.5	1	3	3	2	2
	6	2	2	2	2	2
	6.5	1	0	0	0	1
	7	1	0	0	0	0
	Dosing Day 27
	5.5	0	3	1	1	0
	6	3	2	1	3	4
	6.5	1	0	1	1	1
	7	0	0	1	0	0
	7.5	0	0	1	0	0
	8	1	0	0	0	0
	Within 3 days prior to recovery end
	5.5	0	0	1	0	0
	6	1	1	0	1	2
	6.5	1	1	1	1	0
Protein (g/L)	First test during the acclimation period
	-	4	3	5	5	5
	0.3	1	2	0	0	0
	Second test during the acclimation period
	-	5	5	5	5	4
	0.3	0	0	0	0	1
	Dosing Day 27
	-	2	2	4	4	3
	0.3	1	3	1	1	2
	1	2	0	0	0	0
	Within 3 days prior to recovery end
	-	2	2	2	2	2
Urobilinogen (μmol/L)	First test during the acclimation period
	3.2	5	5	5	5	5
	Second test during the acclimation period
	3.2	5	5	5	5	5
	Dosing Day 27
	3.2	4	5	5	5	5
	16	1	0	0	0	0
	Within 3 days prior to recovery end
	3.2	2	2	2	2	2
Nitrite	First test during the acclimation period
	-	5	5	4	5	5
	+	0	0	1	0	0
	Second test during the acclimation period
	-	5	5	5	5	5
	Dosing Day 27
	-	3	5	5	4	5
	+	2	0	0	1	0
	Within 3 days prior to recovery end
	-	2	2	2	2	2
Leukocytes	First test during the acclimation period
	-	3	3	4	2	1
	Trace	2	1	0	0	3
	1+	0	0	1	3	1
	2+	0	1	0	0	0
	Second test during the acclimation period
	-	4	5	3	5	3
	Trace	1	0	0	0	0
	1+	0	0	2	0	2
	Dosing Day 27
	-	1	2	1	1	4
	Trace	0	1	1	1	1
	1+	4	2	2	3	0
	2+	0	0	1	0	0
	Within 3 days prior to recovery end
	-	1	1	2	2	2
	Trace	1	0	0	0	0
	2+	0	1	0	0	0
Notes: 1. Comparison with the control group: * indicates a statistically significant difference in the distribution of grades (P≤0.05). 2. For urinalysis (Ketone, Occult Blood, and Protein), a result reported as "Trace" is considered negative (-). 3. For Occult Blood: if using automated analyzer results, "SMALL" is converted to "1+"; if using microscopic examination results, "0-3/HPF" is consider…
Table S7.15 Effects of Oral Gavage Administration of JBD0131 on Bone Marrow Parameters in Male Beagle Dogs
Parameter	Time point	Control group		Vehicle group		15 mg/kg group		60 mg/kg group		300 mg/kg group
		n	Mean ± SD	n	Mean ± SD	n	Mean ± SD	n	Mean ± SD	n	Mean ± SD
M/E ratio	Terminal Necropsy	3	1.73 ± 0.46	3	1.66 ± 0.23	3	1.35 ± 0.07	3	1.73 ± 0.24	3	1.62 ± 0.17
	Recovery Necropsy	2	1.40 ± 0.11	2	1.42 ± 0.20	2	1.53 ± 0.29	2	1.34 ± 0.02	2	1.45 ± 0.15
Myeloid (%)	Terminal Necropsy	3	58.2 ± 5.3	3	58.7 ± 4.0	3	53.0 ± 1.3	3	56.8 ± 4.0	3	56.8 ± 2.8
	Recovery Necropsy	2	52.8 ± 1.8	2	52.8 ± 2.5	2	56.3 ± 6.0	2	51.5 ± 0.7	2	54.3 ± 4.6
Myeloblasts (%)	Terminal Necropsy	3	0.3 ± 0.3	3	0.0 ± 0.0	3	0.2 ± 0.3	3	0.2 ± 0.3	3	0.0 ± 0.0
	Recovery Necropsy	2	0.5 ± 0.0	2	1.0 ± 0.0	2	0.5 ± 0.7	2	0.3 ± 0.4	2	0.8 ± 0.4
Promyelocytes (%)	Terminal Necropsy	3	0.8 ± 0.3	3	1.3 ± 1.3	3	0.2 ± 0.3	3	0.7 ± 0.6	3	0.2 ± 0.3
	Recovery Necropsy	2	1.3 ± 1.1	2	0.5 ± 0.7	2	0.5 ± 0.0	2	1.0 ± 0.7	2	1.5 ± 0.0
Neutrophils (%)	Terminal Necropsy	3	54.7 ± 4.3	3	54.2 ± 2.8	3	49.5 ± 2.0	3	53.3 ± 5.5	3	53.5 ± 3.9
	Recovery Necropsy	2	47.8 ± 0.4	2	49.5 ± 2.1	2	51.0 ± 5.7	2	47.5 ± 0.0	2	49.5 ± 4.9
Eosinophils (%)	Terminal Necropsy	3	2.3 ± 1.6	3	3.2 ± 1.0	3	3.2 ± 0.8	3	2.7 ± 1.2	3	3.2 ± 1.5
	Recovery Necropsy	2	3.0 ± 0.0	2	1.8 ± 1.1	2	4.0 ± 0.7	2	2.8 ± 1.8	2	2.5 ± 0.0
Basophils (%)	Terminal Necropsy	3	0.0 ± 0.0	3	0.0 ± 0.0	3	0.0 ± 0.0	3	0.0 ± 0.0	3	0.0 ± 0.0
	Recovery Necropsy	2	0.3 ± 0.4	2	0.0 ± 0.0	2	0.3 ± 0.4	2	0.0 ± 0.0	2	0.0 ± 0.0
Erythrocytes (%)	Terminal Necropsy	3	34.5 ± 5.7	3	35.5 ± 2.6	3	39.3 ± 1.2	3	33.0 ± 2.3	3	35.2 ± 2.0
	Recovery Necropsy	2	37.8 ± 1.8	2	37.5 ± 3.5	2	37.3 ± 3.2	2	38.5 ± 0.0	2	37.5 ± 0.7
Erythroblasts (%)	Terminal Necropsy	3	0.2 ± 0.3	3	0.5 ± 0.5	3	0.5 ± 0.9	3	0.2 ± 0.3	3	0.7 ± 0.3
	Recovery Necropsy	2	0.0 ± 0.0	2	0.0 ± 0.0	2	0.0 ± 0.0	2	0.0 ± 0.0	2	0.0 ± 0.0
Prorubricytes (%)	Terminal Necropsy	3	1.5 ± 0.9	3	1.2 ± 1.6	3	1.3 ± 0.6	3	1.0 ± 0.0	3	1.3 ± 1.2
	Recovery Necropsy	2	1.0 ± 0.7	2	0.5 ± 0.0	2	1.0 ± 0.0	2	2.0 ± 0.7	2	1.5 ± 0.7
Rubricytes (%)	Terminal Necropsy	3	16.7 ± 3.3	3	19.2 ± 1.6	3	23.5 ± 2.6	3	20.2 ± 1.8	3	19.0 ± 2.8
	Recovery Necropsy	2	21.5 ± 1.4	2	19.0 ± 2.8	2	22.5 ± 1.4	2	20.0 ± 1.4	2	20.0 ± 0.0
Metarubricytes (%)	Terminal Necropsy	3	16.2 ± 2.0	3	14.7 ± 0.8	3	14.0 ± 4.0	3	11.7 ± 0.8	3	14.2 ± 4.0
	Recovery Necropsy	2	15.3 ± 0.4	2	18.0 ± 0.7	2	13.8 ± 1.8	2	16.5 ± 0.7	2	16.0 ± 0.0
Lymphocytes (%)	Terminal Necropsy	3	5.7 ± 1.9	3	5.0 ± 1.7	3	5.7 ± 1.0	3	8.7 ± 0.3 *	3	7.2 ± 0.8
	Recovery Necropsy	2	7.5 ± 0.7	2	8.0 ± 0.7	2	5.5 ± 2.8	2	8.5 ± 0.7	2	6.0 ± 3.5
Monocytes (%)	Terminal Necropsy	3	0.0 ± 0.0	3	0.0 ± 0.0	3	0.0 ± 0.0	3	0.0 ± 0.0	3	0.0 ± 0.0
	Recovery Necropsy	2	0.0 ± 0.0	2	0.0 ± 0.0	2	0.0 ± 0.0	2	0.0 ± 0.0	2	0.0 ± 0.0
Other cells (%)	Terminal Necropsy	3	1.7 ± 1.0	3	0.8 ± 0.6	3	2.0 ± 1.5	3	1.5 ± 1.5	3	0.8 ± 0.3
	Recovery Necropsy	2	2.0 ± 0.7	2	1.8 ± 0.4	2	1.0 ± 0.0	2	1.5 ± 0.0	2	2.3 ± 0.4
Megakaryocytes (cells)	Terminal Necropsy	3	200 ± 85	3	167 ± 32	3	233 ± 68	3	155 ± 41	3	233 ± 45
	Recovery Necropsy	2	215 ± 92	2	225 ± 7	2	160 ± 14	2	133 ± 67	2	195 ± 7
Note: *Compared with the control group, the difference in means was statistically significant (P ≤ 0.05).
Table S7.16 Effects of Oral Gavage Administration of JBD0131 on Bone Marrow Parameters in Female Beagle Dogs
Parameter	Time point	Control group		Vehicle group		15 mg/kg group		60 mg/kg group		300 mg/kg group
		n	Mean ± SD	n	Mean ± SD	n	Mean ± SD	n	Mean ± SD	n	Mean ± SD
M/E ratio	Terminal Necropsy	3	1.44 ± 0.28	3	1.64 ± 0.25	3	1.46 ± 0.42	3	1.64 ± 0.36	3	1.21 ± 0.17
	Recovery Necropsy	2	1.93 ± 0.17	2	1.72 ± 0.40	2	1.83 ± 0.29	2	1.78 ± 0.54	2	1.54 ± 0.07
Myeloid (%)	Terminal Necropsy	3	53.2 ± 3.5	3	55.5 ± 4.0	3	53.3 ± 5.3	3	57.2 ± 5.5	3	49.7 ± 4.1
	Recovery Necropsy	2	60.5 ± 0.0	2	56.8 ± 6.0	2	58.5 ± 4.9	2	58.3 ± 6.0	2	56.8 ± 3.2
Myeloblasts (%)	Terminal Necropsy	3	0.0 ± 0.0	3	0.5 ± 0.5	3	0.0 ± 0.0	3	0.2 ± 0.3	3	0.5 ± 0.0
	Recovery Necropsy	2	0.5 ± 0.7	2	1.0 ± 0.0	2	0.8 ± 1.1	2	0.5 ± 0.7	2	0.0 ± 0.0
Promyelocytes (%)	Terminal Necropsy	3	0.5 ± 0.5	3	0.3 ± 0.3	3	0.7 ± 0.3	3	0.7 ± 0.6	3	0.5 ± 0.5
	Recovery Necropsy	2	1.5 ± 0.7	2	0.5 ± 0.7	2	0.3 ± 0.4	2	1.3 ± 0.4	2	0.5 ± 0.0
Neutrophils (%)	Terminal Necropsy	3	50.5 ± 1.8	3	50.5 ± 1.8	3	50.3 ± 6.3	3	54.2 ± 6.4	3	46.7 ± 4.3
	Recovery Necropsy	2	56.8 ± 1.1	2	52.5 ± 4.2	2	55.8 ± 2.5	2	52.5 ± 4.9	2	51.8 ± 3.9
Eosinophils (%)	Terminal Necropsy	3	2.2 ± 1.5	3	4.2 ± 2.1	3	2.3 ± 0.8	3	2.2 ± 0.8	3	1.8 ± 1.5
	Recovery Necropsy	2	1.8 ± 1.1	2	2.8 ± 1.1	2	1.8 ± 1.1	2	4.0 ± 0.7	2	4.5 ± 0.7
Basophils (%)	Terminal Necropsy	3	0.0 ± 0.0	3	0.0 ± 0.0	3	0.0 ± 0.0	3	0.0 ± 0.0	3	0.2 ± 0.3
	Recovery Necropsy	2	0.0 ± 0.0	2	0.0 ± 0.0	2	0.0 ± 0.0	2	0.0 ± 0.0	2	0.0 ± 0.0
Erythrocytes (%)	Terminal Necropsy	3	37.5 ± 4.8	3	34.3 ± 4.2	3	37.7 ± 6.2	3	35.5 ± 5.2	3	41.3 ± 2.5
	Recovery Necropsy	2	31.5 ± 2.8	2	33.5 ± 4.2	2	32.3 ± 2.5	2	33.8 ± 6.7	2	36.8 ± 0.4
Erythroblasts (%)	Terminal Necropsy	3	0.5 ± 0.5	3	0.5 ± 0.5	3	0.5 ± 0.5	3	0.7 ± 0.3	3	0.7 ± 0.8
	Recovery Necropsy	2	0.3 ± 0.4	2	0.0 ± 0.0	2	0.0 ± 0.0	2	0.0 ± 0.0	2	0.0 ± 0.0
Prorubricytes (%)	Terminal Necropsy	3	1.3 ± 1.0	3	1.7 ± 0.6	3	0.8 ± 1.0	3	1.5 ± 1.3	3	1.8 ± 1.0
	Recovery Necropsy	2	1.8 ± 1.1	2	0.8 ± 1.1	2	1.0 ± 0.7	2	2.5 ± 1.4	2	1.0 ± 0.0
Rubricytes (%)	Terminal Necropsy	3	23.8 ± 3.7	3	17.5 ± 1.3	3	21.5 ± 4.8	3	19.7 ± 3.5	3	23.0 ± 1.8
	Recovery Necropsy	2	17.8 ± 2.5	2	19.3 ± 1.1	2	17.0 ± 1.4	2	15.5 ± 2.8	2	22.5 ± 0.7
Metarubricytes (%)	Terminal Necropsy	3	11.8 ± 3.1	3	14.7 ± 3.1	3	14.8 ± 1.5	3	13.7 ± 2.9	3	15.8 ± 3.3
	Recovery Necropsy	2	11.8 ± 4.6	2	13.5 ± 2.1	2	14.3 ± 3.2	2	15.8 ± 2.5	2	13.3 ± 1.1
Lymphocytes (%)	Terminal Necropsy	3	7.5 ± 1.0	3	9.5 ± 3.6	3	7.2 ± 0.6	3	6.0 ± 2.0	3	6.8 ± 1.3
	Recovery Necropsy	2	6.0 ± 2.8	2	8.0 ± 0.0	2	7.5 ± 2.1	2	5.3 ± 1.1	2	5.0 ± 2.1
Monocytes (%)	Terminal Necropsy	3	0.0 ± 0.0	3	0.0 ± 0.0	3	0.0 ± 0.0	3	0.0 ± 0.0	3	0.3 ± 0.3
	Recovery Necropsy	2	0.0 ± 0.0	2	0.0 ± 0.0	2	0.0 ± 0.0	2	0.0 ± 0.0	2	0.0 ± 0.0
Other cells (%)	Terminal Necropsy	3	1.8 ± 0.8	3	0.7 ± 0.8	3	1.8 ± 0.8	3	1.3 ± 0.3	3	1.8 ± 1.5
	Recovery Necropsy	2	2.0 ± 0.0	2	1.8 ± 1.8	2	1.8 ± 0.4	2	2.8 ± 1.8	2	1.5 ± 1.4
Megakaryocytes (cells)	Terminal Necropsy	3	170 ± 44	3	190 ± 53	3	145 ± 60	3	247 ± 49	3	190 ± 61
	Recovery Necropsy	2	190 ± 14	2	138 ± 4	2	165 ± 92	2	150 ± 28	2	190 ± 28
Table S7.17 Effects of Oral Gavage Administration of JBD0131 on Organ Weights in Male Beagle Dogs (g)
Parameter	Time point	Control group		Vehicle group		15 mg/kg group		60 mg/kg group		300 mg/kg group
		n	Mean ± SD	n	Mean ± SD	n	Mean ± SD	n	Mean ± SD	n	Mean ± SD
Body weight (kg)	4 days after the final dose	3	7.717 ± 0.431	3	7.750 ± 0.397	3	7.900 ± 0.436	3	7.533 ± 0.029	3	7.900 ± 0.912
	End of the recovery period	2	8.250 ± 0.707	2	7.175 ± 0.177	2	8.000 ± 0.566	2	8.200 ± 0.424	2	7.950 ± 0.141
Thyroid glands (with parathyroids)	4 days after the final dose	3	0.792 ± 0.214	3	0.625 ± 0.213	3	0.845 ± 0.059	3	0.646 ± 0.057	3	0.693 ± 0.073
	End of the recovery period	2	0.591 ± 0.039	2	1.011 ± 0.404	2	0.860 ± 0.153	2	1.044 ± 0.124	2	0.834 ± 0.093
Liver	4 days after the final dose	3	249.57 ± 30.27	3	245.15 ± 23.30	3	253.81 ± 22.81	3	233.48 ± 15.68	3	250.48 ± 5.46
	End of the recovery period	2	208.62 ± 10.20	2	227.15 ± 4.43	2	219.27 ± 0.52	2	231.36 ± 21.41	2	248.86 ± 23.60
Spleen	4 days after the final dose	3	22.96 ± 4.29	3	21.63 ± 4.21	3	23.72 ± 4.29	3	24.51 ± 2.17	3	25.50 ± 2.33
	End of the recovery period	2	26.91 ± 6.80	2	22.63 ± 2.40	2	25.66 ± 2.31	2	26.73 ± 1.18	2	24.70 ± 7.94
Kidneyss	4 days after the final dose	3	37.35 ± 1.96	3	38.10 ± 3.35	3	43.87 ± 1.10	3	35.63 ± 4.80	3	36.32 ± 0.51
	End of the recovery period	2	38.14 ± 0.74	2	36.42 ± 3.61	2	39.67 ± 7.59	2	37.50 ± 3.54	2	38.54 ± 7.45
Adrenal glandss	4 days after the final dose	3	1.11 ± 0.34	3	1.18 ± 0.04	3	0.95 ± 0.06	3	1.12 ± 0.18	3	1.19 ± 0.17
	End of the recovery period	2	1.11 ± 0.12	2	1.04 ± 0.09	2	1.01 ± 0.02	2	1.19 ± 0.08	2	0.96 ± 0.21
Testes	4 days after the final dose	3	11.95 ± 0.66	3	11.11 ± 1.64	3	12.18 ± 0.55	3	11.08 ± 1.99	3	13.01 ± 0.94
	End of the recovery period	2	12.66 ± 1.22	2	9.85 ± 0.07	2	7.24 ± 0.86	2	11.33 ± 1.81	2	14.24 ± 0.89
Epididymides	4 days after the final dose	3	3.26 ± 0.27	3	2.41 ± 0.38	3	2.94 ± 0.41	3	2.36 ± 0.75	3	2.84 ± 1.04
	End of the recovery period	2	3.19 ± 0.20	2	2.38 ± 0.21	2	2.49 ± 0.52	2	2.52 ± 0.74	2	3.30 ± 0.09
Thymus	4 days after the final dose	3	4.82 ± 2.35	3	5.65 ± 1.45	3	6.18 ± 0.80	3	5.07 ± 2.26	3	4.92 ± 1.12
	End of the recovery period	2	3.56 ± 2.55	2	3.99 ± 1.17	2	6.43 ± 1.05	2	4.52 ± 0.56	2	5.75 ± 2.47
Heart	4 days after the final dose	3	59.75 ± 2.39	3	63.51 ± 1.98	3	62.49 ± 3.06	3	58.24 ± 5.18	3	60.12 ± 4.04
	End of the recovery period	2	68.01 ± 2.57	2	61.44 ± 0.69	2	62.67 ± 2.90	2	62.79 ± 4.79	2	66.85 ± 2.38
Lungs	4 days after the final dose	3	72.49 ± 3.87	3	63.29 ± 4.45	3	70.70 ± 2.52	3	64.79 ± 3.64	3	64.80 ± 5.57
	End of the recovery period	2	66.36 ± 1.51	2	60.68 ± 3.14	2	63.99 ± 7.65	2	62.71 ± 1.23	2	62.56 ± 0.73
Brain	4 days after the final dose	3	73.47 ± 7.41	3	76.26 ± 3.68	3	70.62 ± 2.97	3	74.52 ± 5.60	3	75.51 ± 3.81
	End of the recovery period	2	73.79 ± 9.47	2	66.91 ± 1.60	2	74.90 ± 1.85	2	72.59 ± 12.37	2	80.03 ± 3.95
Table S7.18 Effects of Oral Gavage Administration of JBD0131 on Organ Weights in Female Beagle Dogs (g)
Parameter	Time point	Control group		Vehicle group		15 mg/kg group		60 mg/kg group		300 mg/kg group
		n	Mean ± SD	n	Mean ± SD	n	Mean ± SD	n	Mean ± SD	n	Mean ± SD
Body weight (kg)	4 days after the final dose	3	7.417 ± 0.671	3	6.917 ± 0.076	3	6.833 ± 0.562	3	7.600 ± 0.492	3	7.300 ± 0.477
	End of the recovery period	2	7.250 ± 0.495	2	7.925 ± 0.318	2	7.375 ± 0.035	2	7.950 ± 0.000	2	7.625 ± 0.742
Thyroid glands (with parathyroids)	4 days after the final dose	3	0.759 ± 0.107	3	0.719 ± 0.111	3	0.601 ± 0.179	3	0.712 ± 0.313	3	0.708 ± 0.074
	End of the recovery period	2	0.694 ± 0.120	2	0.928 ± 0.265	2	0.692 ± 0.117	2	0.778 ± 0.008	2	0.759 ± 0.139
Liver	4 days after the final dose	3	255.11 ± 21.18	3	191.53 ± 32.73	3	227.68 ± 10.75	3	227.10 ± 12.75	3	240.61 ± 31.36
	End of the recovery period	2	201.98 ± 20.03	2	226.25 ± 25.15	2	194.01 ± 9.96	2	231.17 ± 4.97	2	196.86 ± 3.21
Spleen	4 days after the final dose	3	22.93 ± 2.76	3	22.88 ± 1.56	3	22.79 ± 3.24	3	23.04 ± 2.44	3	34.67 ± 17.70
	End of the recovery period	2	27.40 ± 2.12	2	29.06 ± 5.27	2	21.45 ± 3.68	2	23.76 ± 2.91	2	23.46 ± 4.25
Kidneyss	4 days after the final dose	3	32.96 ± 2.67	3	30.58 ± 1.30	3	29.15 ± 1.57	3	33.02 ± 1.98	3	32.17 ± 2.07
	End of the recovery period	2	31.52 ± 0.13	2	32.93 ± 1.60	2	29.36 ± 2.28	2	31.18 ± 0.24	2	30.47 ± 4.07
Adrenal glandss	4 days after the final dose	3	1.23 ± 0.11	3	0.97 ± 0.25	3	1.02 ± 0.04	3	1.19 ± 0.17	3	0.99 ± 0.07
	End of the recovery period	2	1.11 ± 0.30	2	1.19 ± 0.38	2	0.95 ± 0.07	2	0.95 ± 0.11	2	1.01 ± 0.11
Ovaries	4 days after the final dose	3	0.91 ± 0.51	3	0.64 ± 0.18	3	0.76 ± 0.10	3	1.27 ± 1.08	3	1.43 ± 0.73
	End of the recovery period	2	1.59 ± 0.67	2	0.62 ± 0.13	2	0.86 ± 0.08	2	1.75 ± 0.15	2	1.55 ± 0.13
Uterus	4 days after the final dose	3	5.98 ± 5.51	3	6.27 ± 3.57	3	4.29 ± 2.39	3	7.75 ± 4.54	3	9.95 ± 6.21
	End of the recovery period	2	14.52 ± 1.66	2	5.73 ± 3.27	2	4.06 ± 2.83	2	13.78 ± 1.51	2	12.81 ± 1.06
Thymus	4 days after the final dose	3	7.32 ± 4.29	3	6.46 ± 2.59	3	6.10 ± 2.96	3	7.07 ± 1.46	3	5.42 ± 2.39
	End of the recovery period	2	6.66 ± 0.66	2	6.54 ± 4.12	2	8.45 ± 0.02	2	7.21 ± 1.05	2	7.35 ± 0.62
Heart	4 days after the final dose	3	60.50 ± 0.33	3	52.27 ± 2.09	3	57.52 ± 7.10	3	60.07 ± 3.22	3	59.37 ± 2.89
	End of the recovery period	2	58.66 ± 6.40	2	56.96 ± 1.86	2	56.52 ± 7.90	2	57.31 ± 2.67	2	61.25 ± 7.07
Lungs	4 days after the final dose	3	72.60 ± 9.50	3	56.79 ± 5.28 *	3	57.74 ± 3.23 *	3	57.66 ± 4.54 *	3	64.22 ± 3.01
	End of the recovery period	2	66.87 ± 5.79	2	61.50 ± 9.51	2	59.33 ± 2.12	2	59.91 ± 1.45	2	65.97 ± 1.63
Brain	4 days after the final dose	3	70.16 ± 5.53	3	64.33 ± 2.74	3	69.27 ± 5.27	3	68.38 ± 5.40	3	71.82 ± 4.04
	End of the recovery period	2	66.35 ± 3.57	2	72.26 ± 9.02	2	60.34 ± 0.86	2	68.47 ± 2.42	2	67.62 ± 6.53
Note: *Compared with the control group, the difference in means was statistically significant (P ≤ 0.05).
Table S7.19 Effects of Oral Gavage Administration of JBD0131 on Organ-to-Body Weight Ratios in Male Beagle Dogs (%)
Parameter	Time point	Control group		Vehicle group		15 mg/kg group		60 mg/kg group		300 mg/kg group
		n	Mean ± SD	n	Mean ± SD	n	Mean ± SD	n	Mean ± SD	n	Mean ± SD
Thyroid glands (with parathyroids)	4 days after the final dose	3	0.0102 ± 0.0022	3	0.0080 ± 0.0023	3	0.0107 ± 0.0003	3	0.0086 ± 0.0008	3	0.0089 ± 0.0017
	End of the recovery period	2	0.0072 ± 0.0001	2	0.0140 ± 0.0053	2	0.0107 ± 0.0012	2	0.0128 ± 0.0022	2	0.0105 ± 0.0014
Liver	4 days after the final dose	3	3.2347 ± 0.3539	3	3.1688 ± 0.3455	3	3.2230 ± 0.3891	3	3.0992 ± 0.2045	3	3.1971 ± 0.3529
	End of the recovery period	2	2.5327 ± 0.0934	2	3.1660 ± 0.0162	2	2.7480 ± 0.2009	2	2.8185 ± 0.1153	2	3.1282 ± 0.2412
Spleen	4 days after the final dose	3	0.2960 ± 0.0401	3	0.2800 ± 0.0595	3	0.3003 ± 0.0537	3	0.3253 ± 0.0280	3	0.3258 ± 0.0498
	End of the recovery period	2	0.3238 ± 0.0547	2	0.3159 ± 0.0413	2	0.3225 ± 0.0517	2	0.3267 ± 0.0313	2	0.3098 ± 0.0944
Kidneyss	4 days after the final dose	3	0.4841 ± 0.0017	3	0.4911 ± 0.0231	3	0.5559 ± 0.0182	3	0.4729 ± 0.0629	3	0.4631 ± 0.0442
	End of the recovery period	2	0.4644 ± 0.0487	2	0.5071 ± 0.0379	2	0.4938 ± 0.0600	2	0.4590 ± 0.0670	2	0.4857 ± 0.1024
Adrenal glandss	4 days after the final dose	3	0.0144 ± 0.0042	3	0.0153 ± 0.0011	3	0.0121 ± 0.0013	3	0.0148 ± 0.0024	3	0.0152 ± 0.0028
	End of the recovery period	2	0.0134 ± 0.0003	2	0.0144 ± 0.0016	2	0.0126 ± 0.0012	2	0.0145 ± 0.0017	2	0.0120 ± 0.0028
Testes	4 days after the final dose	3	0.1549 ± 0.0039	3	0.1432 ± 0.0189	3	0.1542 ± 0.0024	3	0.1470 ± 0.0263	3	0.1652 ± 0.0067
	End of the recovery period	2	0.1546 ± 0.0281	2	0.1373 ± 0.0024	2	0.0903 ± 0.0044	2	0.1389 ± 0.0293	2	0.1792 ± 0.0144
Epididymides	4 days after the final dose	3	0.0424 ± 0.0045	3	0.0310 ± 0.0045	3	0.0371 ± 0.0031	3	0.0313 ± 0.0099	3	0.0353 ± 0.0085
	End of the recovery period	2	0.0387 ± 0.0009	2	0.0331 ± 0.0020	2	0.0310 ± 0.0044	2	0.0309 ± 0.0107	2	0.0414 ± 0.0004
Thymus	4 days after the final dose	3	0.0620 ± 0.0277	3	0.0725 ± 0.0151	3	0.0787 ± 0.0139	3	0.0673 ± 0.0299	3	0.0636 ± 0.0197
	End of the recovery period	2	0.0419 ± 0.0273	2	0.0558 ± 0.0177	2	0.0800 ± 0.0075	2	0.0550 ± 0.0040	2	0.0720 ± 0.0298
Heart	4 days after the final dose	3	0.7750 ± 0.0293	3	0.8216 ± 0.0654	3	0.7912 ± 0.0085	3	0.7730 ± 0.0661	3	0.7698 ± 0.1222
	End of the recovery period	2	0.8287 ± 0.1021	2	0.8566 ± 0.0307	2	0.7841 ± 0.0192	2	0.7682 ± 0.0981	2	0.8413 ± 0.0449
Lungs	4 days after the final dose	3	0.9432 ± 0.1043	3	0.8162 ± 0.0170	3	0.8959 ± 0.0363	3	0.8601 ± 0.0504	3	0.8311 ± 0.1479
	End of the recovery period	2	0.8081 ± 0.0876	2	0.8465 ± 0.0646	2	0.7985 ± 0.0392	2	0.7662 ± 0.0546	2	0.7871 ± 0.0232
Brain	4 days after the final dose	3	0.9577 ± 0.1506	3	0.9847 ± 0.0432	3	0.8945 ± 0.0240	3	0.9892 ± 0.0749	3	0.9614 ± 0.0823
	End of the recovery period	2	0.8927 ± 0.0383	2	0.9326 ± 0.0007	2	0.9394 ± 0.0896	2	0.8903 ± 0.1969	2	1.0072 ± 0.0676
Table S7.20 Effects of Oral Gavage Administration of JBD0131 on Organ-to-Body Weight Ratios in Female Beagle Dogs (%)
Parameter	Time point	Control group		Vehicle group		15 mg/kg group		60 mg/kg group		300 mg/kg group
		n	Mean ± SD	n	Mean ± SD	n	Mean ± SD	n	Mean ± SD	n	Mean ± SD
Thyroid glands (with parathyroids)	4 days after the final dose	3	0.0103 ± 0.0021	3	0.0104 ± 0.0016	3	0.0087 ± 0.0022	3	0.0093 ± 0.0036	3	0.0098 ± 0.0016
	End of the recovery period	2	0.0097 ± 0.0023	2	0.0116 ± 0.0029	2	0.0094 ± 0.0016	2	0.0098 ± 0.0001	2	0.0099 ± 0.0009
Liver	4 days after the final dose	3	3.4500 ± 0.2894	3	2.7658 ± 0.4410	3	3.3382 ± 0.1156	3	2.9931 ± 0.1811	3	3.2953 ± 0.3781
	End of the recovery period	2	2.8018 ± 0.4676	2	2.8508 ± 0.2029	2	2.6310 ± 0.1476	2	2.9077 ± 0.0625	2	2.5961 ± 0.2949
Spleen	4 days after the final dose	3	0.3132 ± 0.0675	3	0.3306 ± 0.0198	3	0.3328 ± 0.0288	3	0.3043 ± 0.0407	3	0.4663 ± 0.2053
	End of the recovery period	2	0.3778 ± 0.0035	2	0.3656 ± 0.0518	2	0.2907 ± 0.0485	2	0.2988 ± 0.0366	2	0.3063 ± 0.0259
Kidneyss	4 days after the final dose	3	0.4450 ± 0.0191	3	0.4421 ± 0.0140	3	0.4282 ± 0.0379	3	0.4352 ± 0.0299	3	0.4420 ± 0.0412
	End of the recovery period	2	0.4357 ± 0.0280	2	0.4155 ± 0.0035	2	0.3982 ± 0.0328	2	0.3922 ± 0.0030	2	0.3989 ± 0.0146
Adrenal glandss	4 days after the final dose	3	0.0166 ± 0.0016	3	0.0140 ± 0.0037	3	0.0151 ± 0.0017	3	0.0158 ± 0.0032	3	0.0137 ± 0.0017
	End of the recovery period	2	0.0152 ± 0.0031	2	0.0151 ± 0.0054	2	0.0129 ± 0.0009	2	0.0119 ± 0.0014	2	0.0134 ± 0.0028
Ovaries	4 days after the final dose	3	0.0121 ± 0.0064	3	0.0093 ± 0.0026	3	0.0111 ± 0.0017	3	0.0174 ± 0.0158	3	0.0200 ± 0.0108
	End of the recovery period	2	0.0216 ± 0.0078	2	0.0077 ± 0.0014	2	0.0117 ± 0.0011	2	0.0219 ± 0.0019	2	0.0203 ± 0.0003
Uterus	4 days after the final dose	3	0.0778 ± 0.0707	3	0.0909 ± 0.0526	3	0.0612 ± 0.0288	3	0.1037 ± 0.0645	3	0.1402 ± 0.0907
	End of the recovery period	2	0.2015 ± 0.0367	2	0.0715 ± 0.0383	2	0.0550 ± 0.0381	2	0.1733 ± 0.0189	2	0.1681 ± 0.0025
Thymus	4 days after the final dose	3	0.0956 ± 0.0512	3	0.0933 ± 0.0369	3	0.0901 ± 0.0453	3	0.0926 ± 0.0149	3	0.0734 ± 0.0293
	End of the recovery period	2	0.0924 ± 0.0155	2	0.0815 ± 0.0487	2	0.1145 ± 0.0003	2	0.0907 ± 0.0132	2	0.0972 ± 0.0175
Heart	4 days after the final dose	3	0.8205 ± 0.0800	3	0.7559 ± 0.0368	3	0.8429 ± 0.0965	3	0.7911 ± 0.0287	3	0.8143 ± 0.0364
	End of the recovery period	2	0.8079 ± 0.0331	2	0.7188 ± 0.0054	2	0.7666 ± 0.1108	2	0.7208 ± 0.0335	2	0.8026 ± 0.0146
Lungs	4 days after the final dose	3	0.9826 ± 0.1340	3	0.8210 ± 0.0746	3	0.8482 ± 0.0765	3	0.7582 ± 0.0116	3	0.8809 ± 0.0416
	End of the recovery period	2	0.9217 ± 0.0170	2	0.7790 ± 0.1513	2	0.8044 ± 0.0249	2	0.7535 ± 0.0182	2	0.8703 ± 0.1061
Brain	4 days after the final dose	3	0.9559 ± 0.1656	3	0.9303 ± 0.0462	3	1.0206 ± 0.1376	3	0.9055 ± 0.1333	3	0.9842 ± 0.0130
	End of the recovery period	2	0.9156 ± 0.0133	2	0.9148 ± 0.1505	2	0.8182 ± 0.0078	2	0.8613 ± 0.0304	2	0.8952 ± 0.1729
Table S7.21 Effects of Oral Gavage Administration of JBD0131 on Organ-to-Brain Weight Ratios in Male Beagle Dogs (%)
Parameter	Time point	Control group		Vehicle group		15 mg/kg group		60 mg/kg group		300 mg/kg group
		n	Mean ± SD	n	Mean ± SD	n	Mean ± SD	n	Mean ± SD	n	Mean ± SD
Thyroid glands (with parathyroids)	4 days after the final dose	3	1.11 ± 0.41	3	0.82 ± 0.26	3	1.20 ± 0.03	3	0.87 ± 0.15	3	0.92 ± 0.09
	End of the recovery period	2	0.80 ± 0.05	2	1.50 ± 0.57	2	1.15 ± 0.23	2	1.44 ± 0.08	2	1.04 ± 0.06
Liver	4 days after the final dose	3	342.53 ± 56.44	3	321.19 ± 20.52	3	360.54 ± 45.61	3	315.60 ± 45.89	3	332.10 ± 12.17
	End of the recovery period	2	284.19 ± 22.64	2	339.50 ± 1.48	2	292.83 ± 6.54	2	325.99 ± 85.04	2	312.09 ± 44.91
Spleen	4 days after the final dose	3	31.84 ± 8.85	3	28.30 ± 4.69	3	33.51 ± 5.32	3	32.92 ± 2.08	3	33.92 ± 4.73
	End of the recovery period	2	36.18 ± 4.58	2	33.87 ± 4.40	2	34.22 ± 2.24	2	37.22 ± 4.71	2	31.14 ± 11.46
Kidneyss	4 days after the final dose	3	51.36 ± 7.80	3	49.91 ± 2.54	3	62.15 ± 1.07	3	48.32 ± 10.32	3	48.16 ± 2.01
	End of the recovery period	2	52.18 ± 7.69	2	54.37 ± 4.10	2	53.11 ± 11.45	2	52.00 ± 3.98	2	47.99 ± 6.94
Adrenal glandss	4 days after the final dose	3	1.53 ± 0.49	3	1.55 ± 0.12	3	1.35 ± 0.13	3	1.50 ± 0.21	3	1.59 ± 0.30
	End of the recovery period	2	1.50 ± 0.03	2	1.55 ± 0.17	2	1.34 ± 0.00	2	1.65 ± 0.17	2	1.19 ± 0.20
Testes	4 days after the final dose	3	16.42 ± 2.39	3	14.52 ± 1.49	3	17.25 ± 0.19	3	14.79 ± 1.60	3	17.23 ± 0.86
	End of the recovery period	2	17.40 ± 3.89	2	14.72 ± 0.25	2	9.68 ± 1.39	2	15.62 ± 0.17	2	17.79 ± 0.23
Epididymides	4 days after the final dose	3	4.46 ± 0.43	3	3.14 ± 0.35	3	4.16 ± 0.42	3	3.15 ± 0.87	3	3.73 ± 1.21
	End of the recovery period	2	4.34 ± 0.29	2	3.55 ± 0.22	2	3.33 ± 0.78	2	3.43 ± 0.44	2	4.13 ± 0.32
Thymus	4 days after the final dose	3	6.77 ± 3.94	3	7.37 ± 1.64	3	8.79 ± 1.47	3	6.99 ± 3.65	3	6.53 ± 1.47
	End of the recovery period	2	4.63 ± 2.86	2	5.99 ± 1.90	2	8.60 ± 1.62	2	6.38 ± 1.86	2	7.26 ± 3.44
Heart	4 days after the final dose	3	82.00 ± 10.28	3	83.48 ± 6.54	3	88.50 ± 2.69	3	78.65 ± 11.60	3	79.73 ± 6.07
	End of the recovery period	2	93.16 ± 15.43	2	91.86 ± 3.22	2	83.75 ± 5.94	2	87.20 ± 8.26	2	83.57 ± 1.16
Lungs	4 days after the final dose	3	99.02 ± 5.93	3	83.03 ± 5.11	3	100.21 ± 4.91	3	87.44 ± 10.41	3	86.21 ± 11.87
	End of the recovery period	2	90.82 ± 13.70	2	90.77 ± 6.86	2	85.59 ± 12.33	2	87.52 ± 13.22	2	78.24 ± 2.95
Table S7.22 Effects of Oral Gavage Administration of JBD0131 on Organ-to-Brain Weight Ratios in Female Beagle Dogs (%)
Parameter	Time point	Control group		Vehicle group		15 mg/kg group		60 mg/kg group		300 mg/kg group
		n	Mean ± SD	n	Mean ± SD	n	Mean ± SD	n	Mean ± SD	n	Mean ± SD
Thyroid glands (with parathyroids)	4 days after the final dose	3	1.09 ± 0.17	3	1.12 ± 0.14	3	0.87 ± 0.28	3	1.06 ± 0.52	3	0.99 ± 0.15
	End of the recovery period	2	1.05 ± 0.24	2	1.32 ± 0.53	2	1.15 ± 0.21	2	1.14 ± 0.03	2	1.14 ± 0.31
Liver	4 days after the final dose	3	365.37 ± 43.63	3	299.02 ± 61.08	3	330.36 ± 36.42	3	334.05 ± 39.71	3	335.09 ± 41.48
	End of the recovery period	2	305.69 ± 46.65	2	317.77 ± 74.46	2	321.68 ± 21.10	2	337.95 ± 19.20	2	292.26 ± 23.49
Spleen	4 days after the final dose	3	32.68 ± 2.76	3	35.67 ± 3.93	3	33.07 ± 5.83	3	33.81 ± 4.43	3	47.48 ± 21.35
	End of the recovery period	2	41.27 ± 0.98	2	40.99 ± 12.40	2	35.51 ± 5.59	2	34.64 ± 3.02	2	35.15 ± 9.68
Kidneys	4 days after the final dose	3	47.38 ± 7.54	3	47.63 ± 3.49	3	42.35 ± 5.28	3	48.56 ± 5.77	3	44.91 ± 4.24
	End of the recovery period	2	47.57 ± 2.37	2	46.07 ± 7.96	2	48.69 ± 4.47	2	45.56 ± 1.26	2	45.56 ± 10.43
Adrenal glands	4 days after the final dose	3	1.76 ± 0.28	3	1.49 ± 0.33	3	1.48 ± 0.06	3	1.73 ± 0.14	3	1.39 ± 0.16
	End of the recovery period	2	1.66 ± 0.36	2	1.63 ± 0.33	2	1.57 ± 0.09	2	1.39 ± 0.12	2	1.49 ± 0.02
Ovaries	4 days after the final dose	3	1.30 ± 0.74	3	1.01 ± 0.31	3	1.09 ± 0.08	3	1.79 ± 1.37	3	2.03 ± 1.10
	End of the recovery period	2	2.37 ± 0.89	2	0.87 ± 0.29	2	1.42 ± 0.12	2	2.55 ± 0.13	2	2.31 ± 0.41
Uterus	4 days after the final dose	3	8.71 ± 7.89	3	9.81 ± 5.63	3	6.35 ± 3.98	3	11.15 ± 6.14	3	14.20 ± 9.16
	End of the recovery period	2	21.98 ± 3.69	2	8.28 ± 5.55	2	6.70 ± 4.59	2	20.09 ± 1.49	2	19.11 ± 3.41
Thymus	4 days after the final dose	3	10.79 ± 6.85	3	10.17 ± 4.39	3	8.65 ± 3.54	3	10.48 ± 2.81	3	7.46 ± 2.99
	End of the recovery period	2	10.08 ± 1.54	2	9.47 ± 6.89	2	14.00 ± 0.16	2	10.51 ± 1.16	2	10.87 ± 0.14
Heart	4 days after the final dose	3	86.59 ± 6.83	3	81.37 ± 4.97	3	83.86 ± 16.33	3	88.35 ± 10.45	3	82.71 ± 2.60
	End of the recovery period	2	88.28 ± 4.89	2	79.61 ± 12.51	2	93.76 ± 14.43	2	83.81 ± 6.85	2	91.51 ± 19.30
Lungs	4 days after the final dose	3	103.79 ± 14.53	3	88.26 ± 6.63	3	83.88 ± 10.60	3	84.97 ± 12.67	3	89.47 ± 3.03
	End of the recovery period	2	100.69 ± 3.31	2	84.95 ± 2.56	2	98.31 ± 2.11	2	87.58 ± 5.21	2	97.90 ± 7.05
Table S7.23 Mean Toxicokinetic Parameters of JBD0131 and DM131 in Beagle Dog Plasma Following the First Oral Gavage Administration of JBD0131
Analyte	Sex	Dose	AUClast (h*ng/mL)		Cmax (ng/mL)		Tmax (h)					n
			Mean	SD	Mean	SD	Mean	SD	Median	Min	Max
JBD0131	Famale	15 mg/kg	5020	1600	329	84.2	8.4	4.93	12	3	12	5
		60 mg/kg	10700	2800	675	110	7.8	4.02	6	3	12	5
		300 mg/kg	12900	4950	773	273	12	7.35	12	6	24	5
	Male	15 mg/kg	5570	1900	347	98.2	6	4.24	4.5	3	12	4*
		60 mg/kg	13900	4120	810	203	8.4	3.29	6	6	12	5
		300 mg/kg	20000	4270	1120	202	10.8	2.68	12	6	12	5
DM131	Famale	15 mg/kg	581	190	32	9.55	9.6	3.29	12	6	12	5
		60 mg/kg	550	107	33.8	9.28	12	7.35	12	6	24	5
		300 mg/kg	767	248	50	18.9	16.8	9.86	24	6	24	5
	Male	15 mg/kg	630	192	39.5	13.4	7.5	3	6	6	12	4*
		60 mg/kg	721	148	38.9	7.86	12	7.35	12	6	24	5
		300 mg/kg	1610	464	90	25.5	19.2	6.57	24	12	24	5
Note: *After the first administration, the plasma concentration of animal 3M002 in the 15 mg/kg dose group was significantly lower than that of other animals in the same group; therefore, its toxicokinetic parameters were excluded from the statistical analysis.
Table S7.24 Mean Toxicokinetic Parameters of JBD0131 and DM131 in Beagle Dog Plasma Following the Final Oral Gavage Administration of JBD0131
Analyte	Sex	Dose	AUClast (h*ng/mL)		AUC0-24 (h*ng/mL)		Cmax (ng/mL)		Tmax (h)					n
			Mean	SD	Mean	SD	Mean	SD	Mean	SD	Median	Min	Max
JBD0131	Famale	15 mg/kg	8530	3690	7340	2510	503	156	6.4	5.5	6	1	12	5
		60 mg/kg	24800	9280	15700	3840	807	179	9	3.46	9	6	12	4*
		300 mg/kg	30300	7150	19400	5270	1040	281	3.8	2.17	3	1	6	5
	Male	15 mg/kg	7180	2820	6530	1930	436	128	4.8	1.64	6	3	6	5
		60 mg/kg	20100	3350	14900	1520	799	60	9.6	3.29	12	6	12	5
		300 mg/kg	32300	8390	22200	4870	1240	195	6.6	3.29	6	3	12	5
DM131	Famale	15 mg/kg	1640	559	1190	363	71.5	23	6.8	5.07	6	1	12	5
		60 mg/kg	3470	1680	1720	656	84.1	32.6	9	3.46	9	6	12	4*
		300 mg/kg	3630	975	1850	489	90	20.8	6	0	6	6	6	5
	Male	15 mg/kg	1430	486	1090	363	65.2	22.4	6	0	6	6	6	5
		60 mg/kg	3100	977	1780	381	88.9	17.8	9.6	3.29	12	6	12	5
		300 mg/kg	4560	1620	2270	694	115	34.6	7.2	5.02	6	0	12	5
Note: *After the final administration, animal 4F003 in the 60 mg/kg dose group vomited within 20 minutes; therefore, its toxicokinetic parameters were excluded from the statistical analysis.

## Sheet: Table S8
	Table S8 Improved Latin Square Design Table for Cardiovascular Toxicity Assessment of JBD0131 in Beagle Dogs
	Animal ID Dosing Phase	8550353(♀)	8549967(♂)	8543501(♀)	8545236(♂)	8547204(♀)	8547697(♂)
	Ⅰ	1F001	2M001	3F001	4M001	5F001	1M001
	Ⅱ	2F001	3M001	4F001	5M001	1F002	2M002
	Ⅲ	3F002	4M002	5F002	1M002	2F002	3M002
	Ⅳ	4F002	5M002	1F003	2M003	3F003	4M003
	Ⅴ	5F003	1M003	2F003	3M003	4F003	4M003
	Note: The first digit of the animal number indicates the group Ⅰ, Ⅱ, Ⅲ, Ⅳ, and Ⅴ represent the control, solvent, and JBD0131 low, medium, and high dose groups, respectively. The second character indicates sex (M = male, F = female), and the third to fifth digits represent the individual animal sequence number.
